# Supplementary material for: Neuropeptide-mediated synaptic plasticity regulates context-dependent mating behaviors in Drosophila
Source: PLoS Biol. 2025 Sep 4;23(9):e3003330. doi: 10.1371/journal.pbio.3003330 (PMC12410882; doi:10.1371/journal.pbio.3003330)
Supplement: S2 Supplemental information — (ZIP) [file pbio.3003330.s012.zip]

Archive with 58 entries (57 files):
- Quantification-Images/
- __MACOSX/._Quantification-Images
- Quantification-Images/Naive-OL-1-nc82.tif
- __MACOSX/Quantification-Images/._Naive-OL-1-nc82.tif
- Quantification-Images/Naive-brain-2-nc82.tif
- __MACOSX/Quantification-Images/._Naive-brain-2-nc82.tif
- Quantification-Images/SIngle-AG-1-GFP.tif
- __MACOSX/Quantification-Images/._SIngle-AG-1-GFP.tif
- Quantification-Images/Single-brain-1-nc82.tif
- __MACOSX/Quantification-Images/._Single-brain-1-nc82.tif
- Quantification-Images/Naive-AG-1-nc82.tif
- __MACOSX/Quantification-Images/._Naive-AG-1-nc82.tif
- Quantification-Images/Exp-brain-1-nc82.tif
- __MACOSX/Quantification-Images/._Exp-brain-1-nc82.tif
- Quantification-Images/Single-VNC-1-nc82.tif
- __MACOSX/Quantification-Images/._Single-VNC-1-nc82.tif
- Quantification-Images/Exp-OL-1-nc82.tif
- __MACOSX/Quantification-Images/._Exp-OL-1-nc82.tif
- Quantification-Images/SIngle-VNC-1-GFP.tif
- __MACOSX/Quantification-Images/._SIngle-VNC-1-GFP.tif
- Quantification-Images/Naive-AG-1-GFP.tif
- __MACOSX/Quantification-Images/._Naive-AG-1-GFP.tif
- Quantification-Images/Single-brain-1-GFP.tif
- __MACOSX/Quantification-Images/._Single-brain-1-GFP.tif
- Quantification-Images/Exp-OL-1-GFP.tif
- __MACOSX/Quantification-Images/._Exp-OL-1-GFP.tif
- Quantification-Images/Exp-AG-1-nc82.tif
- __MACOSX/Quantification-Images/._Exp-AG-1-nc82.tif
- Quantification-Images/Naive-VNC-1-GFP.tif
- __MACOSX/Quantification-Images/._Naive-VNC-1-GFP.tif
- Quantification-Images/Naive-brain-1-nc82.tif
- __MACOSX/Quantification-Images/._Naive-brain-1-nc82.tif
- Quantification-Images/Exp-brain-2-GFP.tif
- __MACOSX/Quantification-Images/._Exp-brain-2-GFP.tif
- Quantification-Images/Naive-brain-1-GFP.tif
- __MACOSX/Quantification-Images/._Naive-brain-1-GFP.tif
- Quantification-Images/Naive-OL-1-GFP.tif
- __MACOSX/Quantification-Images/._Naive-OL-1-GFP.tif
- Quantification-Images/Exp-AG-1-GFP.tif
- __MACOSX/Quantification-Images/._Exp-AG-1-GFP.tif
- Quantification-Images/Naive-VNC-1-nc82.tif
- __MACOSX/Quantification-Images/._Naive-VNC-1-nc82.tif
- Quantification-Images/Exp-VNC-1-GFP.tif
- __MACOSX/Quantification-Images/._Exp-VNC-1-GFP.tif
- Quantification-Images/Exp-brain-1-GFP.tif
- __MACOSX/Quantification-Images/._Exp-brain-1-GFP.tif
- Quantification-Images/Single-AG-1-nc82.tif
- __MACOSX/Quantification-Images/._Single-AG-1-nc82.tif
- Quantification-Images/Exp-VNC-1-nc82.tif
- __MACOSX/Quantification-Images/._Exp-VNC-1-nc82.tif
- Quantification-Images/Naive-brain-2-GFP.tif
- __MACOSX/Quantification-Images/._Naive-brain-2-GFP.tif
- Quantification-Images/Single-OL-1-nc82.tif
- __MACOSX/Quantification-Images/._Single-OL-1-nc82.tif
- Quantification-Images/Single-OL-1-GFP.tif
- __MACOSX/Quantification-Images/._Single-OL-1-GFP.tif
- Quantification-Images/Exp-brain-2-nc82.tif
- __MACOSX/Quantification-Images/._Exp-brain-2-nc82.tif
