# Supplementary material for: Neuropeptide-mediated synaptic plasticity regulates context-dependent mating behaviors in Drosophila
Source: PLoS Biol. 2025 Sep 4;23(9):e3003330. doi: 10.1371/journal.pbio.3003330 (PMC12410882; doi:10.1371/journal.pbio.3003330)
Supplement: S3 Supplemental information — (ZIP) [file pbio.3003330.s013.zip]

Archive with 36 entries (36 files):
- Single-AG-1.tif
- C1-SIFaR_ClexA_exp_brain2-gray.tif
- __MACOSX/._C1-SIFaR_ClexA_exp_brain2-gray.tif
- C1-SIFaR_ClexA_exp_brain2-OL.tif
- __MACOSX/._C1-SIFaR_ClexA_exp_brain2-OL.tif
- C1-SIFaR_ClexA_exp_brain2-SOG.tif
- __MACOSX/._C1-SIFaR_ClexA_exp_brain2-SOG.tif
- C1-SIFaR_ClexA_naive_brain3-1-OL.tif
- __MACOSX/._C1-SIFaR_ClexA_naive_brain3-1-OL.tif
- C1-SIFaR_ClexA_naive_brain3-1-SOG.tif
- __MACOSX/._C1-SIFaR_ClexA_naive_brain3-1-SOG.tif
- C1-SIFaR_ClexA_naive_brain3-gray.tif
- __MACOSX/._C1-SIFaR_ClexA_naive_brain3-gray.tif
- C1-SIFaR_ClexA_single_brain3-gray.tif
- __MACOSX/._C1-SIFaR_ClexA_single_brain3-gray.tif
- C1-SIFaR_ClexA_single_brain3-OL.tif
- __MACOSX/._C1-SIFaR_ClexA_single_brain3-OL.tif
- C1-SIFaR_ClexA_single_brain3-SOG.tif
- __MACOSX/._C1-SIFaR_ClexA_single_brain3-SOG.tif
- Exp-AG-1.tif
- Naive-AG-1.tif
- __MACOSX/._Naive-AG-1.tif
- SIFaR_ClexA_exp_brain2-fire.tif
- __MACOSX/._SIFaR_ClexA_exp_brain2-fire.tif
- SIFaR_ClexA_exp_vnc3-fire.tif
- __MACOSX/._SIFaR_ClexA_exp_vnc3-fire.tif
- SIFaR_ClexA_naive_brain3-1-fire.tif
- __MACOSX/._SIFaR_ClexA_naive_brain3-1-fire.tif
- SIFaR_ClexA_naive_vnc1-fire.tif
- __MACOSX/._SIFaR_ClexA_naive_vnc1-fire.tif
- SIFaR_ClexA_single_brain3-fire.tif
- __MACOSX/._SIFaR_ClexA_single_brain3-fire.tif
- SIFaR_ClexA_single_vnc1-fire.tif
- __MACOSX/._SIFaR_ClexA_single_vnc1-fire.tif
- SIFaR_ClexA_single_vnc2-fire.tif
- __MACOSX/._SIFaR_ClexA_single_vnc2-fire.tif
