# Supplementary material for: Neuropeptide-mediated synaptic plasticity regulates context-dependent mating behaviors in Drosophila
Source: PLoS Biol. 2025 Sep 4;23(9):e3003330. doi: 10.1371/journal.pbio.3003330 (PMC12410882; doi:10.1371/journal.pbio.3003330)
Supplement: S1 Data — Figs 1A–1K; 2B–2K; 3C–3J; 4C–4G, 4J–4O; 5B–5G, 5J, 5K; 6C–6O; 7B–7G; S1A–S1R; S2A–S2F; S3C, S3E; S4D, S4E, S4G, S4H, S4J, S4K; S5B–S5E, S5G–S5L; S6B–S6I; S7A–S7D, S7G, S7H; S8C–S8O. (XLSX) [file pbio.3003330.s014.xlsx]

## Sheet: Figure 1
Panel A and B				Panel C and D				Panel E and F				Panel G and H				Panel I and J				Panel K
group	single	exp		group	single	exp		group	single	exp		group	single	exp		group	single	exp		control	experiment
19	14	19		21.6	21.8	11.2		20.5	18.9	22.7		22.3	15.4	21.1		22	15.8	17.7		0.794908	0.469022
17	14	19		17.5	25.2	24.4		19.5	9.71	12.6		22.9	17.1	15.9		25.1	22.7	18.9		0.781236	0.475696
18	21	14		15.5	19.9	28.3		28.2	20.3	20.6		22.1	22.3	19.5		18.8	22.6	26.6		0.792487	0.464466
12	16	13		29.1	19.7	29.6		20.4	15.2	24.4		23.2	18	13.8		24.9	15.8	20.3
20	15	17		19.5	13.4	22		24.7	11.7	14.9		19.2	19.9	16.9		22.9	15.7	15.3
20	20	14		25.8	10	16.8		24	12.6	17.3		20.1	9.58	23		27.9	17.3	17.4
19	19	18		26.6	23.7	23		21.1	14.7	11.5		21.8	20.5	16.5		19	18.4	19.2
20	15	15		22.2	23.4	25.8		19.7	21.1	25.6		26.1	14.3	15.5		19.7	20.9	13.9
13	19	14		25.6	23.9	6.64		27.8	15	19		17.8	19	13.5		24.7	9.54	15.9
20	16	21		22.4	18.4	7.02		20	22.5	22.5		21.2	20.3	17.9		22.9	21.9	18.8
15	17	17		21.5	21	17.4		25.2	24.8	18.1		27.1	18.6	23.4		19.5	24	22.9
18	18	20		26.6	16.5	20.1		22.7	15.2	10.8		29.4	17.1	21.9		18.5	19.8	17.9
12	13	12		25.1	21.7	18.8		21	12.9	8.12		24.5	9.93	10.2		21.4	17.8	12.6
14	13	14		20.8	15.2	14.1		22.3	23.4	24.4		29	21	17.1		21.6	19.3	13.6
13	22	16		16	17.6	18.6		20.7	13.8	20.1		24.8	14.1	18.3		19	18.8	16.9
15	17	17		22.6	20.8	13.5		20.6	18.9	14.7		16.5	19.8	18.9		22	19.9	17.1
13	18	17		19.1	23	23.8		22	11.1	15.4		18.6	13.6	19.8		24.3	23.3	14.7
15	17	10		21.3	18.9	15.5		11	24.6	14.8		19.8	11.6	19.9		24.8	20.1	21.6
22	15	17		24	23.6	23.4		21.4	12.5	16.4		20.2	11.9	11.2		23.1	17.8	18
10	17	23		31.1	13.4	20		23.3	16.1	20.3		19.2	13.3	21.1		25.7	19.5	16.1
20	19	15		17.1	14.8	23.1		27.1	18.1	19.7		22.6	18.2	19.8		22.8	18.5	18.3
17	16	15		23.8	18	13.1		25	18.4	23		19.4	17.3	13.7		19.1	17.8	15.5
12	16	19		18.9	12.6	13.9		17.7	14.8	9.52		14	20.5	14.3		27.2	24.8	23
17	16	13		25.4	20.6	9.54		23.4	14.1	19.6		20.6	22	18.4		27.9	14.6	20.1
12	13	15		18.4	20.4	17.3		21.5	21.8	17.6		30.1	16.8	11		25.3	24.2	17
18	11	8.9		23.2	28.3	18.8		22.3	12.5	16.5		17	12.3			22.8	16	19.2
17	17	12		21.4	25.3	18.9		21.5	15.9	15.6		16.5	12.5			23.7	10.9	17.6
12	14	17		25.3	9.22	21.8		16.4	21.1	14.1		21.9	17.1			25.7	16	18.4
17	17	18		22.8	23.1	18.9		24.2	21.4	19.4		21.5	14.5			20.3	19.8	15.9
17	24	13		25.4	18.4			26.5	13.1				11.2			24.4	16.7	20.9
20	21	15		17.2	24.4			22.3	21.3				17.4			26.8	23.6	18.6
21	12	13		24.1	16.6			26.6	23.9							30.3	19.5	17.2
16	19	17		18.2	16.8			21.9	17.2							24.3	16.8	19.2
14	22	15		22	19.6			21.6	14.3							23	21.2	22
16	15	13		21.4	21.9			20.4	16.1								20.4
14	17	24		27.7	17.2												19.4
21	14	24		18.8	25												22
22	15	22		21.4	21.4
15	17	11		22	24.1
18	12	10		25.2	12.6
17	11	13			18.9
16	20	19			22.1
16	20	12			21
19	16				12
17	17
17	19
23	20
9.8	16
14	14
11	17
19	17
20
18
19
14

## Sheet: Figure 2
Panel A and B				Panel D and E				Panel F and G				Panel H and I				Panel J and K
group	single	exp		group	single	exp		group	single	exp		group	single	exp		group	single	exp
18.4	15.3	20		21.6	21.8	11.2		19.7	18.9	17.7		20.7	18.5	18		21.7	18.6	15
15.4	20	15.6		17.5	25.2	24.4		18.1	14.3	20.7		18.3	13.9	20.6		21	15.9	12
25.2	17.7	17.2		15.5	19.9	28.3		22	15.3	14.8		21	15	14.2		23	24.5	24.9
15.3	9.9	11.3		29.1	19.7	29.6		13.3	13.1	17.7		14.2	13.5	17		20.1	16.2	16.6
7.3	17.8	17.8		19.5	13.4	22		19	17.1	17.7		24.5	17.8	18		19.6	12.7	17.2
20.9	20.7	15.3		25.8	10	16.8		19.6	15	17		20.4	14	16.5		25.8	19.8	16.6
13.4	13.1	17.8		26.6	23.7	23		15.3	13.1	14.6		15	13.8	13.5		29.5	19.3	20.9
15.6	13.5	19.2		22.2	23.4	25.8		20.2	14.3	16.2		20.3	13.7	16.7		21.9	15.7	19.1
10.7	20.1	19.3		25.6	23.9	6.64		19.1	19.8	17		19	19.4	17.9		27.5	20.2	15.7
17.1	20.2	23.1		22.4	18.4	7.02		22.1	17	20.2		21.4	17.2	20.6		27.4	22.1	13.7
15.2	21.1	18.1		21.5	21	17.4		19.2	17	22.2		20.1	16.9	23		24.7	23	16
19.9	19	19.8		26.6	16.5	20.1		22.1	20.7	17.1		22.5	21	16		27.4	18.3	21.6
12.3	18.8	19.8		25.1	21.7	18.8		19.8	15.3	17		20.1	12.8	15.9		21.7	15.3	20.1
13	18	23.3		20.8	15.2	14.1		19.2	17	14.6		18.2	16.4	14.5		22.8	20	9.5
15.8	13	18.2		16	17.6	18.6		15.2	14.3	16.1		15.1	13.4	15.6		18.2	16.9	19.3
16	17.9	18.2		22.6	20.8	13.5		18	10.2	16.9		17.8	10.8	18		23.1	18	18.1
17.1	19	15.8		19.1	23	23.8		20	18.8	16.8		19.6	19	15		26.1	12.4	15
15.6	19	15.2		21.3	18.9	15.5		17	15	17.6		17.6	15.6	17		19.2	17.7	21.4
17.1	20	18.3		24	23.6	23.4		22.9	14.9	18.7		23.1	13.5	20		25.1	14.4	15.2
7.9	20	15.3		31.1	13.4	20		22	17.8	16.9		22.1	18.1	17		16.6	14.1	24.9
17.1	17.6	19.3		17.1	14.8	23.1		16.9	24.7	16.9		22.6	25	15.6		22.7	17.3	14.1
7.4	20	10.2		23.8	18	13.1		18.2	14.9	21.5		17.5	14.6	21.9		21.9	24	27.1
14.4	15	19.3		18.9	12.6	13.9		17.1	22	16.3		18.9	21.4	16.2		21.4	20.3	24.7
15.3	23	20.3		25.4	20.6	9.54		20.1	19.1	12.5		23.6	18.9	12		28.3	18.6	19.7
15.7	18.2	16		18.4	20.4	17.3		16.4	14.7	16		16.8	16.7	17		18.8	20.9	12.4
15.4	15.1	23.2		23.2	28.3	18.8		12.7	20.7	14.4		13	15.4	15		21.2	12.2	20.5
15.9	20.1	16.9		21.4	25.3	18.9		17.1	16.9	19.4		17.4	17	19.7		20.7	27.3	18.6
10.5	17	19.8		25.3	9.22	21.8		16	24.7	19.4		16.9	23.5	19.6		25.4	17.3	18.3
13.2	20.3	20.5		22.8	23.1	18.9		25.9	18	15		25.8	17.6	19.4		26.2	16	19.1
16.5	9.8	12.7		25.4	18.4			24.2	21.8	15.5		24.6	22	12		18.3	13.8
12.7	19.7	17.8		17.2	24.4			17.1	17	11.7		17.1	15	12.6			14.8
19.8	15.8	22.9		24.1	16.6			17.8	19.1	16		17.6	19.5	15.7			16.9
15.6	15.8	13		18.2	16.8			19.1	16.9	17		18.9	15.2	18			17.3
19.5	15.9	18.3		22	19.6			17.8	17.8	16.5		17.3	17.9	15.6
18.1	13	18.4		21.4	21.9			19.8	18	20.2		20.2	16.5	20
15.4	19	18.4		27.7	17.2			19.1	16.9	14		19.5	16.4	14.7
12.9	23	20.3		18.8	25			18.3	12.3	18.5		18.5	12.9	18
18.2	20.7	19		21.4	21.4			19.1	21.8	19.2		19.3	22	19
12.5	20.7	16.3		22	24.1			22	21	18		21.9	20.4	17
	21.7	19.8		25.2	12.6			21	21.8			22	21.9	16.5
	16.6	15.1			18.9			21.1	18.4			22.8	18.7
	20	14.6			22.1			24.3	16.4			24.1	15
	17.7	19.4			21			12.2	15.9			12.1	14.8
	18.1	23.7			12			19	16.3			18.9	17.8
	13.6	14.7						17.8	14.3			17.7	15.6
	18	20.8						17	18.5			17.2	19
	20.1	23.2						19.1	12			20	14
	18							19.4	17				15
	16							20.7	15.1
	23.8							16	14.9
	21.1							16
	16.6							21
	15							19
	27.6							19.2
	18.3
	7.8
	17.8
	13
	21.7

## Sheet: Figure 3
Panel C and D				Panel E and F				Panel G and H				Panel I and J
group	single	exp		group	single	exp		group	single	exp		group	single	exp
35.907	3.047	9.326		24.0996	7.88746	6.81907		8.30858	35.907	1.7028		38.6809	6.04673	6.45062
23.37	4.046	5.202		25.441	4.81567	9.26576		7.60091	23.37	1.77377		41.2103	10.1278	8.73717
25.387	13.203	5.202		29.8211	7.88746	10.7531		9.39193	25.387	2.00926		44.8423	24.2428	12.015
30.035	9.257	1.404		31.3755	12.2643	17.8407		13.4457	30.035	1.79002		39.9776	20.1362	13.1062
35.907	4.938	6.009		25.4849	11.0484	12.3069		10.0384	35.907	1.77377		34.8063	13.7017	7.37793
32.758	10.922	14.462		21.5261	6.51682	10.7531		8.30858	32.758	1.64376		32.8176	8.73342	5.33626
28.343	5.658	4.84		19.2374	3.27292	8.03553		7.21649	28.343	1.48395		28.1115	6.11967	3.94717
37.015	1.727	1.109		17.1934	2.06843	4.02809		6.18557	37.015	1.69727		28.8308	4.08886	3.19548
30.035	3.532	2.707		20.4629	4.46369	3.13526		8.30858	30.035	2.75817		33.1972	2.02908	7.13122
26.852	0.579	3.627		27.3544	1.40419	7.93225		10.0384	26.852	2.32623		37.8054	4.02874	5.67328

## Sheet: Figure 4
Panel B and C				Panel D and E				Panel F and G				Panel J and K				Panel L and M				Panel N and O
group	single	exp		group	single	exp		group	single	exp		group	single	exp		group	single	exp		group	single	exp
56.9543	31.1132	45.3092		78.0719	31.7443	62.5379		70.5257	18.8417	35.4842		1.842	14.236	20.634		1.991	36.197	9.847		13.147	0	35.955
50.7653	28.201	49.735		74.2408	22.1528	67.3236		65.3676	22.4224	26.7374		0.634	24.387	13.102		0.312	30.939	6.603		8.754	0	38.023
58.8657	22.2362	58.9984		66.4784	15.2543	69.9952		58.3539	25.7081	20.6384		3.498	28.456	26.891		2.522	38.285	5.127		6.101	0.009	48.32
64.6403	26.0177	54.5152		75.5676	21.3776	65.0754		54.6978	15.1447	20.1935		7.51	32.699	20.634		4.089	25.874	13.955		8.754	0	57.818
57.7636	28.7688	50.1196		59.9554	28.3405	60.2542		63.803	9.01989	34.5458		12.982	14.236	10.42		7.163	61.813	11.259		15.762	0.029	41.705
				55.8603	37.8834	76.0932						6.961	6.318	17.822		5.136	44.728	7.352		11.549	0.07	31.35
				46.6615	55.2091	79.3156						0.552	1.98	6.923		9.75	28.03	9.847		13.147	0.009	24.505
				56.6738	31.2078	70.519						0.191	9.291	52.992		7.936	16.045	6.603		16.907	0.105	29.933
				60.6775	36.6372	74.1996						0.026	17.923	42.501		4.561	34.116	11.259		13.875	0.029	34.557
				42.7179	41.7017	68.7211						0	24.387	19.242		8.299	41.055	7.922		6.993	0.029	28.067

## Sheet: Figure 5
Panel B and C				Panel D and E				Panel F and G				Panel J																			Panel K
group	single	exp		group	single	exp		group	single	exp		ATR-											ATR+								ATR-	ATR+
0.0318621	0.156876	0.0745951		0.144047	0.23175	0.2666		0.0764344	0.105706	0.168844		0.175906	0.124924	-0.192598	0.0623658	-0.0737396	-0.0774677	-0.0238958	-0.018243	0.0971277	-0.0454475		0.393582	0.489048	0.143084	0.058094	-0.0705	-0.13776	-0.27852		0.222143	1.02385
0.0441581	0.116671	0.0583163		0.0659706	0.259681	0.227807		0.0771414	0.0984294	0.172342		0.216499	0.0845996	-0.515204	-0.0174461	-0.031347	-0.0822267	-0.0668076	0.0563056	0.0478062	-0.0262608		0.280093	0.404868	0.137507	0.026313	-0.02119	-0.10061	-0.23041		0.383086	0.687941
0.0763556	0.149005	0.0477018		0.094205	0.15686	0.19527		0.0806121	0.0952885	0.169598		0.19148	0.131681	-0.333554	0.0788509	-0.0743344	-0.100878	-0.0321508	0.0523473	0.0358288	-0.0942841		0.227529	0.39155	0.133397	0.078259	-0.02246	-0.18464	-0.24566		0.188072	0.393582
0.0361252	0.232075	0.0539711		0.141989	0.187303	0.204634		0.0899664	0.0914868	0.177212		-0.141236	-0.0262524	-0.018809	0.0688127	-0.0723374	-0.0483315	-0.0702887	0.113054	-0.0774677	-0.0238958		0.217991	0.273877	0.136626	0.064912	-0.04338	-0.12264	-0.10639		0.103394	0.832823
0.0577087	0.135353	0.0302091		0.10083	0.225438	0.244945		0.102198	0.0869381	0.196819		-0.00687551	-0.0404885	0.0353838	0.0701738	-0.0398541	-0.0439327	-0.0642291	0.026751	-0.0822267	-0.0668076		0.162747	0.227564	0.040154	0.052034	-0.004	-0.1648	-0.2703		0.155926	0.148661
0.0311651	0.150508	0.0685414		0.0563367	0.190463	0.204158		0.137952	0.105176	0.206088		-0.128716	-0.0346235	0.00283563	0.0957201	-0.053144	-0.125122	-0.0466814	0.0205142	-0.100878	-0.0321508		0.212526	0.170268	0.115688	0.02725	0.006456	-0.14889	-0.28286		0.171074	0.093194
0.0243981	0.173303	0.0489567		0.0899948	0.20495	0.194743		0.136877	0.10679	0.218625		-0.0958694	-0.0543845	0.152343	0.191484	-0.307829	-0.0637081	-0.0592508	0.0811783	-0.110403	-0.0171793		0.189003	0.228011	0.117645	0.047741	-0.05548	-0.11518	-0.23322		0.267198	0.295336
0.0387847	0.11981	0.0448196		0.102327	0.203874	0.181378		0.146067	0.0949566	0.205716		-0.0812366	-0.0285394	0.015785	0.109309	-0.243706	-0.105141	-0.0220583	0.026751	-0.15773	-0.0455293		0.147369	0.231191	0.0381	0.075915	-0.03632	-0.16679	-0.47317		0.256552	0.206464
0.0170265	0.180218	0.0349145		0.129315	0.229618	0.176476		0.153109	0.106218	0.197748		-0.114536	-0.0439778	0.108745	0.035417	-0.155495	-0.100485	-0.0168051	0.0205142	-0.129415	-0.031051		0.135741	0.15531	0.026261	0.034249	-0.0097	-0.10193	-0.31501		0.219719	0.401082
0.0587885	0.145535	0.0613656		0.114542	0.232185	0.237826		0.134434	0.0924361	0.179391		-0.0929366	-0.0361314	0.0936305	0.132074	-0.125796	-0.0402795	-0.0495151	0.0811783	-0.120334	-0.0683042		0.139117	0.174989	0.034186	0.013614	0.005551	-0.13936	-0.05429		0.162923
												-0.158748	-0.0242066	0.127119	0.116603	-0.117745	-0.117703	-0.0708023	-0.242506	-0.00816309	-0.0155118		0.08816	0.177125	0.056885	0.010909	-0.02686	-0.14442	-0.13255
												-0.0433747	-0.000845465	-0.0923398	-0.0441213	-0.0276597	-0.12049	-0.0107351	-0.160015	-0.0778873	0.0584477		0.033452	0.155906	0.103751	0.039408	-0.03706	-0.10841	-0.11965
												-0.128771	-0.0179252	-0.0613044	-0.0513627	-0.0695832	-0.128253	-0.0460792	-0.0234901	-0.0850458	-0.0572061		0.140939	0.087877	0.014618	0.012532	-0.0187	-0.14617	-0.2994
												-0.126963	-0.162479	0.00170296	-0.00611066	-0.0667876	-0.0248401	-0.00959014	-0.0835074	-0.0567703	-0.0239769		0.088856	0.16505	0.034284	0.043051	-0.02219	-0.07829	-0.35255
												-0.0870109	-0.0326712	-0.0105477	-0.0776697	-0.0336259	-0.112973	-0.126816	-0.0150771	-0.0235349	0.162164		0.092661	0.113668	0.076943	0.009682	0.031734	-0.13368	-0.17913
												-0.130827	-0.0278504	-0.0480058	0.01077	-0.068465	-0.159205	0.0235906	0.0174776	-0.031533	-0.0211934		0.131776	0.177076	0.009334	-0.01348	0.035371	-0.13206	-0.3962
												-0.0696223	-0.00943019	0.0222794	0.0128883	0.000783483	-0.0932342	0.0139355	-0.0333355	-0.0565543	-0.000813853		0.144368	0.165	-0.00515	0.012496	-0.01043	-0.09625	-0.51565
												-0.0234302	-0.0517296	-0.100427	-0.0181563	-0.0400492	-0.0232306	-0.0483174	-0.042463	0.0124083	-0.0438812		0.098287	0.108947	0.022445	0.005822	-0.06317	-0.16814	-0.41662
												-0.0529119	-0.0130179	0.0294254	-0.0975	-0.0257258	-0.127417	-0.025407	-0.00842111	-0.022468	-0.0638447		0.065869	0.153372	0.018629	0.007698	-0.04016	-0.07228	-0.4199
												-0.251628	0.118857	-0.0345768	0.00539609	-0.0824665	0.0195866	-0.0475328	-0.0596389	-0.0510243	0.00761153		0.087249	0.145223	0.06481	-0.01301	0.049883	-0.0932	-0.21269
												-0.133112	0.034493	-0.0227371	0.0234662	-0.102707	-0.192876	0.00745122	-0.0853625	-0.0201734	0.0259947		0.110022	0.169373	0.0018	0.041103	-0.03931	-0.09324	-0.13009
												-0.0534138	-0.0160363	-0.0797023	-0.0300314	-0.0160357	-0.115193	0.102454	-0.0575917	-0.0863001	-0.00670688		0.125721	0.19094	0.020977	0.007518	-0.0122	-0.07847	-0.11906
												-0.110794	-0.0575065	-0.0754715	0.00169806	-0.0587175	-0.0964725	-0.0620697	-0.0185291	-0.012938	-0.0875332		0.086499	0.157248	0.081443	-0.01099	-0.06013	0.000513	-0.35103
												-0.0931399	0.00642983	-0.00658223	-0.0721862	-0.0836847	0.00928219	-0.0425903	-0.0234392	-0.0432535	-0.0181116		0.04958	0.179362	0.030272	0.006111	-0.0276	-0.12782	-0.32686
												-0.141472	-0.0255608	-0.0538713	0.0210307	0.125127	-0.144806	0.0215147	0.000901316	-0.0314273	-0.0635026		0.079801	0.127035	0.03399	-0.00287	-0.02445	-0.06788	-0.16998
												-0.103977	-0.0432289	-0.019605	-0.0993164	0.00520216	-0.174503	0.0374033	-0.0388499	-0.0238647	-0.107906		0.039721	0.151534	-0.09839	-0.01791	-0.04812	-0.11391	-0.21797
												-0.103198	-0.0451136	-0.0573613	-0.0314421	-0.0706683	-0.191311	0.0413648	-0.0780571	-0.0216327	-0.021543		0.10745	0.159484	-0.06747	0.004055	-0.05206	-0.1448	-0.27992
												-0.0553812	-0.0822627	-0.0483035	-0.162802	-0.0916466	-0.0892317	0.0197479	0.0408191	0.0223933	0.0670758		0.057778	0.147011	0.072931	-0.03332	-0.03545	-0.09885	-0.29811
												-0.178577	-0.0711325	-0.0832436	0.0257469	0.0512652	-0.141729	-0.0535635	-0.0366031	-0.0545731	0.0405861		0.063565	0.125147	-0.04908	0.033383	-0.04634	-0.09126	-0.0205
												-0.0978943	-0.0413812	-0.0638	-0.0281286	-0.0362709	-0.11618	-0.0751768	-0.0466876	-0.0110016	-0.0407212		0.085856	0.091405	-0.02354	0.005895	-0.00882	-0.04125	-0.38106
												-0.194408	-0.104771	-0.00498432	-0.0440658	-0.045041	-0.0902793	-0.0358792	-0.0343956	-0.00982445	-0.0675157		0.044651	0.115109	0.005714	-0.0212	-0.05293	-0.10301	-0.229
												-0.12796	-0.0050694	0.00588992	-0.0844621	-0.111023	-0.156578	0.00430428	0.00654001	-0.0670115	-0.0809457		0.032702	0.018804	0.006595	-0.0283	-0.05322	-0.06056	-0.19087
												-0.137758	-0.102062	0.00229222	0.0330419	0.0497611	-0.0977468	-0.0292243	0.0269206	-0.0556555	-0.0306486		-0.0017	0.049266	0.045927	-0.02477	0.0275	-0.0472	-0.16846
												-0.115156	-0.0190952	-0.0584784	-0.0405116	-0.0101102	-0.0443266	0.0168061	-0.0482989	-0.0850948	-0.0692902		0.047383	0.050309	0.061777	0.065345	-0.05449	-0.06154	-0.1593
												-0.0894308	-0.0309099	-0.0393401	0.0132906	-0.05381	-0.0887647	0.0606203	-0.0664367	-0.0671804	0.0151509		0.025146	-0.01653	-0.05201	0.015274	-0.05545	-0.13404	-0.38517
												-0.207807	0.0963092	-0.0182671	-0.0950681	-0.0642926	-0.118432	0.020393	-0.0379457	-0.0379526	0.010414		0.016145	0.016617	0.007573	0.063974	-0.0715	-0.06456	-0.17245
												-0.115375	-0.0642334	0.000800507	0.00825643	-0.0645122	-0.00612029	-0.0474381	-0.0829625	-0.0237982	0.0195333		0.007732	-0.05057	0.03898	-0.02484	0.027645	-0.10266	-0.23006
												-0.014079	-0.00731168	-0.0948234	-0.0633504	-0.0508703	-0.154504	-0.0533644	-0.066154	-0.0279274	-0.105203		-0.04065	0.003349	0.043481	-0.00367	0.028984	-0.00663	-0.19791
												-0.0445459	-0.0324897	-0.0933801	0.0492867	-0.0471321	-0.0340782	-0.0245537	-0.0886602	0.0367877	-0.000732635		-0.05319	0.001213	-0.01875	-0.02181	0.036366	-0.06654	-0.1613
												-0.11001	-0.0694724	-0.0144401	0.030458	0.00380604	0.0150187	-0.0266114	-0.113954	0.0426618	0.0227724		-0.07559	0.014679	0.011291	0.009646	-0.00994	-0.08312	-0.25329
												-0.201174	0.00812178	-0.0421666	0.0466832	-0.117382	-0.103771	0.0766624	-0.0601829	-0.0649533	-0.0380524		0.016895	-0.02617	0.030468	-0.01341	0.010437	-0.09587	-0.06814
												-0.05364	0.0300553	-0.00684116	-0.0647098	-0.125945	-0.140844	-0.0485849	-0.0743759	-0.0428313	-0.0995609		-0.12815	0.018704	-0.02775	-0.01965	-0.00355	-0.04998	-0.11777
												-0.0392737	-0.114012	-0.032852	-0.0773136	-0.0484437	-0.0386991	0.110634	-0.0227978	-0.146562	0.00436562		-0.06905	-0.07482	-0.00417	0.014011	-0.01846	-0.03619	-0.2236
												-0.0639187	0.0158922	-0.0663499	-0.00642791	-0.0759248	-0.0826087	-0.160466	-0.100217	-0.0426433	-0.0668365		-0.06723	-0.10607	-0.00789	0.053729	0.061301	-0.10515	-0.17749
												-0.0771654	-0.0503292	0.0172135	-0.0928364	-0.0440451	-0.174199	-0.0627536	-0.022283	-0.0210388	-0.114874		-0.05083	-0.04505	-0.0889	-0.01276	-0.0711	-0.09687	-0.08151
												-0.0724376	-0.029679	-0.0305229	-0.0327868	-0.0394639	-0.0686852	-0.115145	-0.048962	-0.0593792	0.0545609		-0.05533	-0.07039	0.016379	-0.01294	-0.00809	-0.01432	-0.08984
												-0.0621833	0.0222394	0.025559	0.0277615	0.0159927	-0.0581487	-0.0586059	-0.0679724	-0.0530891	0.0889376		-0.03015	-0.10667	-0.04898	-0.04443	-0.02905	-0.07512	-0.14886
												-0.0657493	0.0457955	-0.016181	0.0225673	0.0131651	-0.0339058	0.0587541	-0.00760042	-0.0430723	0.0416184		-0.081	-0.09817	-0.07657	0.010512	-0.03073	-0.05094	-0.04127
												-0.149124	-0.119693	-0.0693339	-0.0131388	0.0327506	0.0507418	0.0259881	-0.0249333	-0.146312	-0.050361		-0.07393	-0.00738	-0.00045	-0.01925	0.018598	-0.05715	0.066211
												-0.144151	-0.010048	-0.0853798	-0.0167246	-0.0139667	-0.149842	0.0387358	-0.0800087	-0.0721112	-0.0859101		-0.05335	-0.04088	0.148661	0.003802	-0.02067	-0.02752	0.016462
												-0.0440315	-0.101176	-0.0860536	-0.0303348	-0.146841	-0.0453034	-0.105091	-0.0149236	0.0630794	0.00709071		-0.05759	-0.04267	-0.02354	0.027214	-0.01806	0.025482	0.017049
												-0.143615	-0.0392812	-0.0621879	0.034321	-0.0137255	-0.179402	-0.0346037	0.0123958	-0.0188609	-0.0294787		-0.00679	-0.02294	0.046416	-0.01936	-0.03172	-0.03879	0.059523
												-0.130147	-0.0704822	-0.0211344	-0.0145262	0.0145793	-0.168102	-0.0730184	-0.0523823	-0.0745444	-0.0668436		-0.00556	-0.04386	-0.02041	0.01365	0.013187	0.080835	-0.32216
												-0.178397	-0.0261694	-0.0115396	0.0339138	-0.0601813	-0.0516029	-0.0635974	-0.0462044	-0.0306632	-0.0461564		-0.01697	-0.03869	0.088194	0.015057	0.042501	-0.02748	0.161604
												-0.114383	-0.118188	-0.0403649	-0.0410632	-0.040286	-0.21506	0.0854446	-0.0399226	-0.020207	0.00723306		0.031148	0.000616	-0.03098	-0.02733	-0.01012	-0.02674	-0.00947
												-0.0575932	0.0545647	-0.00293899	-0.0348451	-0.115695	-0.078302	-0.0503723	-0.0338827	-0.0636549	-0.0653372		-0.02983	0.028742	0.02401	0.029235	0.004339	-0.03959	-0.05617
												-0.104974	-0.04133	-0.0809894	0.0482405	0.0457761	-0.0800146	-0.0726769	0.0439085	-0.0257888	0.0503315		-0.0174	0.037041	0.010313	0.002395	-0.00102	0.005143	-0.07893
												-0.153541	0.0109061	-0.0139896	-0.0404749	-0.0159682	-0.0879179	-0.0886242	-0.0102225	-0.0355933	0.00807975		0.045883	0.055378	0.009432	-0.01474	0.035027	0.024324	-0.032
												-0.166257	-0.0858751	-0.0323978	0.0277692	-0.0973384	-0.160211	0.0660867	-0.0462075	0.0262938	-0.093133		-0.001	0.015723	-0.05651	0.014336	-0.03399	0.019409	0.146116
												-0.189193	-0.0231838	0.0171907	-0.0263406	0.0699115	-0.0615282	0.0677199	0.00596631	-0.024789	0.0219445		0.0581	0.010654	-0.04692	-0.04046	-0.00015	-0.02259	0.114436
												-0.0236535	-0.0724903	-0.0725751	-0.121692	-0.0626922	-0.238761	-0.0641996	-0.0609494	-0.0563419	-0.02101		0.183591	0.310551	0.051308	0.071694	0.036312	0.044948	0.235055
												-0.108692	-0.117452	-0.0859793	0.00275071	-0.024633	-0.0872392	-0.0503122	-0.0118606	-0.038927	-0.115836		0.177482	0.22652	0.016085	0.043376	0.116507	0.131076	0.260633
												-0.117612	-0.00355529	-0.07768	-0.0492699	-0.00974508	-0.105424	-0.0827248	-0.0134054	-0.0416412	-0.060692		0.137563	0.255839	0.004736	-0.01074	0.019683	0.153071	0.32282
												-0.0420425	-0.0149799	-0.022767	-0.0935791	0.00124191	-0.0288769	-0.0812906	-0.0344908	-0.0519082	0.0463419		0.139439	0.181498	0.014618	-0.0186	0.015413	0.086391	0.401082
												-0.0964768	-0.015011	-0.00415092	-0.00684504	-0.0638986	-0.0670119	-0.0162898	-0.00344605	-0.03628	-0.0313768		0.101877	0.158292	-0.06806	-0.00345	0.051258	0.036595	0.155854
												-0.150829	0.0481157	-0.110978	-0.0854491	-0.0403235	-0.198431	-0.0525554	-0.0427878	0.0774502	0.123074		0.036077	0.111481	-0.00632	-0.02094	0.014635	0.082277	0.197977
												-0.120721	-0.00658868	-0.0386125	-0.0595629	0.028411	0.0730527	-0.0836994	-0.0633918	-0.0487481	0.0221274		0.060404	0.150738	0.007084	-0.00987	0.074836	0.130809	0.265796
												-0.125319	-0.00510284	0.0161108	-0.0377951	0.00864116	-0.268868	-0.0464601	-0.0700629	0.00454916	-0.00997755		0.002695	0.130364	0.004638	-0.02596	0.051783	0.022098	0.184601
												0.0300638	0.0411265	-0.0514091	-0.0206485	-0.0232126	-0.104408	-0.086362	-0.110919	-0.0578775	0.0105352		0.113344	0.109742	-0.07921	-0.02881	0.012789	0.078306	0.268377
												-0.052153	-0.0136592	-0.0447596	-0.00574704	0.0247176	-0.181769	-0.0654626	-0.0612198	-0.0236995	-0.154458		0.068495	0.112077	-0.07109	0.013975	0.068846	0.163436	0.339247
												-0.0490972	0.000130803	-0.0216504	-0.0468486	-0.0496262	-0.0915673	-0.0979648	-0.0614593	-0.0521151	-0.0584409		0.122078	0.16177	-0.00055	-0.03133	0.068502	0.029828	0.304516
												-0.0406476	-0.00451821	0.0448476	0.0155277	0.0724594	-0.0583909	0.0176313	-0.0364587	-0.00914238	-0.0178478		0.064155	0.15054	-0.01767	0.018665	0.028441	0.056293	0.171812
												-0.018236	-0.0531669	-0.0262742	0.0412315	-0.0493283	-0.0635844	-0.0335768	-0.0318703	-0.0265008	-0.0262913		0.058529	0.202071	0.007769	-0.01456	0.060794	0.022383	0.117369
												-0.0761684	-0.0985684	0.00240203	-0.000719406	0.0178984	-0.0410774	-0.0189574	-0.059151	-0.0257707	-0.121527		0.08098	0.197748	-0.02237	0.013362	-0.00038	-0.00444	0.330799
												-0.00969594	-0.0198315	-0.0151115	0.00314391	0.0108609	-0.107957	0.039849	-0.0541091	-0.0278597	-0.0936448		0.061904	0.193772	-0.05054	0.030605	0.028278	0.097861	0.148814
												0.00186721	0.00338988	-0.0317543	0.0261164	-0.00834068	-0.0959141	-0.0386267	-0.089711	-0.00450041	-0.0118382		0.054778	0.138613	-0.08547	-0.00926	0.020443	0.052304	0.162777
												-0.0921074	0.0345669	-0.0808508	-0.0720909	-0.0310915	-0.191662	-0.0864098	-0.0847364	-0.0179986	-0.0443303		0.12749	0.251317	-0.0615	0.010043	0.099878	0.068706	0.194809
												-0.0960722	0.0608856	-0.00539861	-0.123268	-0.125506	-0.0842234	-0.0557047	-0.0791536	-0.0603043	-0.0473176		0.128347	0.231937	-0.03019	-0.0037	0.024496	0.101583	0.18026
												-0.18359	-0.113299	-0.074112	-0.00929638	-0.020501	-0.17636	-0.0388636	-0.102538	0.00565675	0.0248966		0.137295	0.339721	-0.09232	-0.00201	0.079992	0.114726	0.280697
												-0.0586829	-0.0306165	-0.0996611	-0.0299573	-0.00015534	-0.0260573	-0.0909048	-0.0245575	-0.0324155	0.0311374		0.153477	0.30424	0.002192	0.011486	0.034394	0.066088	0.274244
												0.0161069	-0.00673802	-0.0709649	-0.136572	-5.92986e-05	-0.153393	-0.0303225	-0.0339381	0.0163618	-0.0226498		0.155567	0.259317	-0.06962	-0.00742	-0.06636	0.126232	0.138958
												-0.208023	0.0834368	-0.0868412	-0.00322209	-0.065232	-0.088255	0.0419741	-0.0412771	-0.0538759	-0.0325592		0.086338	0.290624	-0.03401	-0.01828	0.027392	0.033354	0.289732
												-0.124541	-0.0360939	-0.0854619	-0.00184443	0.0313455	-0.142747	-0.0920425	-0.0675953	-0.110375	-0.0806546		0.100913	0.28317	-0.03225	-0.01651	0.036403	0.071485	0.123353
												-0.119072	0.0541276	-0.0888801	-0.0513993	0.0618327	-0.143178	-0.0385459	-0.0122951	-0.0614539	0.0168205		0.117362	0.390855	-0.02687	0.040418	-0.01408	0.03013	0.209828
												0.0599183	-0.0327075	-0.096476	-0.0209304	-0.0179199	-0.0929942	-0.00730573	-0.0792977	0.0276538	-0.0974827		0.175125	0.375549	0.050721	-0.06409	0.03823	0.094976	0.274831
												-0.144174	-0.0109374	-0.0425931	-0.00960746	-0.0765582	-0.136801	-0.0478403	-0.0981758	0.00180938	-0.0686327		0.137777	0.330875	-0.05289	-0.03422	0.047042	0.137576	0.155033
												-0.115217	-0.0547209	-0.092825	-0.0771149	-0.0801467	-0.121061	0.00419467	-0.10705	-0.0241885	-0.0455054		0.167355	0.291817	-0.06131	-0.05788	0.019719	0.098092	0.253945
												-0.140417	0.0128373	-0.0581883	-0.0568615	-0.0785709	-0.12426	-0.0557378	-0.00964545	-0.0807526	-0.12045		0.106592	0.363971	-0.0391	-0.03065	0.04355	0.094263	0.104462
												-0.0119007	-0.0927079	-0.112272	-0.0353452	0.0432487	-0.105143	-0.0260591	-0.0519574	-0.032454	0.0830122		0.128454	0.32521	-0.04741	-0.02618	0.027699	0.120194	0.151044
												-0.090927	-0.0268486	-0.0278544	-0.0762185	0.0198156	0.0374102	-0.0378892	-0.0258396	-0.0263018	-0.112576		0.123257	0.327148	-0.01014	-0.00803	0.057429	0.048439	0.175214
												-0.107922	0.0579223	0.0167182	-0.0873973	0.0350746	-0.161326	-0.0122134	-0.0500453	0.0228163	-0.0407147		0.122989	0.320688	-0.09271	-0.03458	0.081024	0.098876	0.010478
												-0.0311734	0.0346913	0.00963735	0.00642657	-0.0242025	-0.126665	-0.0102626	-0.0473455	-0.0300212	0.00270763		0.103699	0.325856	-0.06375	-0.00302	0.048381	0.132696	-0.02191
												-0.196829	-0.109531	-0.0255683	-0.0756473	-0.000930686	-0.0841282	-0.0587941	-0.020667	-0.111813	-0.0364122		0.162961	0.387724	-0.00857	-0.01752	-0.0166	0.082509	-0.00747
												-0.0651305	-0.101191	-0.0475547	-0.00375636	-0.0951825	-0.0778817	0.0516803	-0.0479346	0.0613661	-0.0386112		0.147369	0.346081	-0.06268	0.012857	0.081476	0.181335	0.119012
												-0.135656	-0.0307562	-0.0176105	-0.00964712	-0.129707	-0.0863388	-0.0602245	-0.0345103	-0.0440999	-0.0419753		0.169391	0.363325	-0.05642	-0.05136	0.138727	0.113818	0.084867
												-0.134719	-0.0369007	0.00416576	-0.0214051	-0.0106374	-0.00885391	-0.0164117	-0.0137947	-0.0384022	-0.0293168		0.141582	0.329136	-0.06209	-0.04457	0.095735	0.095937	0.208655
												-0.0813149	0.0249276	-0.0599546	-0.0567665	-0.0303805	-0.0509133	-0.116258	-0.074945	-0.017645	-0.0732625		0.161836	0.445964	-0.02256	-0.02657	0.15561	0.175244	0.065038
												-0.161831	0.0194553	0.000250776	-0.0680792	-0.0443812	-0.0928911	-0.0359881	-0.0457809	-0.0612975	-0.00459331		0.157817	0.299966	-0.05338	-0.04515	0.171623	0.168708	0.301583
												-0.0643103	-0.0582941	0.0405085	0.0347104	0.0342653	-0.133055	-0.0748711	-0.0167254	-0.0105308	-0.0652665		0.067745	0.345833	-0.08234	-0.02423	0.117792	0.085536	-0.02895
												-0.134074	-0.0450856	-0.00733829	0.00363163	0.00542681	-0.175658	-0.0704076	-0.0583895	-0.0413094	-0.0758336		0.111415	0.348963	-0.12715	-0.04793	0.150199	0.120123	0.053891
												-0.226162	-0.0413063	-0.052838	0.0322079	-0.0706141	-0.176503	-0.0681044	-0.00249351	-0.00227186	-0.175162		0.190985	0.370878	-0.11307	-0.03065	0.086669	0.178361	0.120068
												-0.134	-0.0109675	-0.00235045	-0.0249627	0.0468084	-0.0714328	-0.00499641	-0.0569523	0.0125885	-0.0892969		0.153317	0.391053	-0.14027	-0.04136	0.12883	0.149883	0.122297
												-0.12214	-0.0306627	-0.0817247	0.0229044	0.045413	-0.109661	-0.00426667	-0.0879381	-0.0566089	0.00957605		0.124435	0.350007	-0.07931	-0.02618	0.098992	0.107781	-0.06192
												-0.166807	0.0428207	-0.0306495	0.0036733	0.0226472	-0.0717638	-0.0248467	-0.0119657	0.0523144	0.00438891		0.151977	0.406905	-0.00847	-0.0129	0.103859	0.190507	0.069027
												-0.160646	-0.0917812	-0.130514	-0.0455009	-0.0798309	-0.160324	-0.0480447	-0.0743603	-0.047841	0.0969741		0.158728	0.440249	-0.04878	-0.04959	0.008573	0.089722	-0.01522
												-0.184126	-0.000756071	-0.0212538	-0.0116517	-0.0884576	-0.0774967	-0.0688886	-0.0736608	0.0253578	0.046034		0.141314	0.412769	-0.1026	-0.02286	0.130585	0.16625	-0.0977
												-0.166831	-0.0165344	-0.0429871	0.0202231	0.0893842	-0.116662	-0.00720895	-0.0625626	-0.0388876	-0.0219585		0.117416	0.413912	-0.14731	-0.03819	0.044491	0.107585	-0.01827
												-0.035682	-0.0695553	0.0184771	0.019417	-0.0233267	-0.0541825	-0.129049	-0.019971	-0.0911695	-0.102269		0.120042	0.422608	-0.08792	-0.04796	0.090415	0.165164	0.112558
												-0.138327	-0.0138629	-0.0575813	0.00354782	-0.0204443	-0.176985	-0.0129719	0.00498628	0.00219031	-0.081085		0.14485	0.429466	-0.06385	-0.05457	0.083123	0.206464	-0.21246
												-0.274485	-0.0520216	0.0304156	-0.027629	-0.0228148	-0.147703	-0.0233457	-0.0637619	0.0114256	-0.0257766		0.18193	0.427279	-0.09213	-0.02347	0.114734	0.092429	-0.02836
												-0.0824215	-0.0399027	-0.00747726	-0.0498847	-0.0236827	-0.15579	-0.0486158	-0.0968257	-0.021676	-0.0610368		0.130062	0.43046	-0.01063	-0.04897	0.122298	0.102367	0.113028
												-0.0667507	-0.0117591	-0.0574867	0.0151369	-0.0857757	-0.0883965	-0.0636544	-0.0477429	0.0370393	-0.0666125		0.127704	0.486016	-0.07794	-0.04472	0.137189	0.17056	-0.1004
												-0.162046	-0.0408216	-0.0149134	-0.0301505	0.0859146	-0.184619	0.0174139	-0.052916	-0.0581697	-0.105785		0.110075	0.501719	-0.12627	-0.04436	0.146182	0.132162	0.043566
												-0.15777	0.0133925	-0.090108	-0.0399056	-0.0313673	-0.0681556	-0.0140461	0.0262456	-0.00437866	-0.026176		0.134723	0.491383	-0.09027	-0.04133	0.185791	0.167693	-0.12962
												-0.031806	0.0428315	-0.0392491	0.0155302	-0.11147	-0.0721228	-0.0482767	-0.0632411	-0.0512299	-0.0261621		0.123149	0.4482	-0.06904	-0.03509	0.181992	0.197346	-0.17233
												-0.123513	-0.00484977	-0.0617536	-0.0746711	-0.0481367	-0.159396	-0.0601809	-0.0789259	-0.0477355	0.0211396		0.111254	0.490091	-0.03019	-0.04172	0.179549	0.147799	0.008483
												-0.0896369	-0.00700324	-0.0223396	-0.0373794	0.0318773	-0.127501	0.0357925	-0.0234792	0.00274805	0.0331476		0.117577	0.4967	-0.07501	-0.01449	0.276554	0.115742	-0.08186
												-0.145768	-0.0568015	-0.0740866	0.00328624	0.0248017	-0.0193136	-0.132295	-0.0581671	0.0255604	0.00995667		0.139063	0.462214	-0.16835	0.002576	0.160911	0.082206	-0.17174
												-0.116463	-0.0510761	-0.123017	-0.030856	-0.0630265	-0.0397245	0.0164638	-0.027379	-0.043425	-0.0575801		0.157442	0.487507	-0.10289	-0.01211	0.174464	0.186482	0.135673
												-0.0526866	-0.0493843	-0.0611329	-0.0713802	-0.0813645	-0.0736011	-0.0534818	0.0150721	-0.0358578	-0.0262604		0.100055	0.492327	-0.03831	-0.01236	0.134692	0.127674	-0.1931
												-0.122884	0.0401608	-0.0627646	-0.0766918	0.0278502	-0.214175	-0.0332522	0.0261912	0.00348044	-0.112521		0.283362	0.832823	-0.03528	0.093194	0.24952	0.196687	-0.31477
												-0.134206	-0.0302075	-0.0731595	-0.0289693	-0.108227	-0.122662	0.0381071	-0.00980423	0.00833109	0.00108439		0.179358	0.670576	-0.03107	0.056687	0.177739	0.143578	0.046265
												-0.0531082	0.041993	0.0168469	0.00518452	-0.140508	-0.11229	0.0108048	-0.0453875	-0.0061911	-0.0700428		0.134402	0.609106	-0.02207	-0.00864	0.1935	0.188904	-0.19345
												-0.201763	0.0359977	-0.0276299	-0.0119268	-0.0775071	-0.145825	-0.057883	-0.0251939	-0.0325544	-0.0857815		0.130008	0.567066	-0.05837	0.025808	0.237795	0.115047	-0.15895
												-0.0416758	-0.0600076	-0.0745635	0.00262651	-0.101854	-0.0539342	0.017654	-0.0110806	-0.065829	-0.0611062		0.083873	0.499831	-0.04732	-0.03195	0.198078	0.105341	-0.12281
												-0.0967201	0.0183486	0.00124734	-0.0578705	-0.0560881	-0.0920698	-0.0641348	0.036563	-0.0109302	0.0246522
												-0.0324903	0.0206115	-0.0675423	-0.00408377	-0.0556569	-0.0711391	-0.0448839	-0.00803607	-0.00305867	0.0117805

## Sheet: Figure 6
Panel C		Panel D and E				Panel F and G				Panel H and I				Panel J and K				Panel L and M				Panel N and O
118		group	single	exp		group	single	exp		group	single	exp		group	single	exp		group	single	exp		group	single	exp
103		20.5	17.75	22.85		24.4	16.6	15.1		21.8	19.7	18		22.5	20.7	23.9		49.1396	113.611	13.2623		18.2	20.1	20.6
113		21	20.8	18		31.3	19.8	13.8		21.8	19.9	20.4		21.2	18.4	15.7		38.341	138.781	31.7479		24	12.8	14
		20.35	13.9	17		21.7	18.9	18.1		22.8	15.8	18.8		23.9	12.4	18.5		111.954	24.611	13.5073		20.8	16.6	16.4
			14.2	17.65		17.4	14.2	13.9		21.9	17.8	21		17.6	20.9	20.9		9.31071	28.9011	15.5499		16.5	15.8	15.6
		19.1	20.15	19.9		19.1	18.1	19.9		21.7	24.1	22		19.4	13.4	23.4		19.1204	35.3496	22.0941		28.5	20.2	17.1
			14.5	19.7		13.3	11.9	21.6		19.9	18	21.5		27.8	10.2	20.5		113.533	112.548	17.8397		27.4	23.7	16.2
		18.6	14.3	18		17.2	12.6	18.4		17.3	17.3	17.5		28.4	19.4	20.1		32.2957	130.29	25.3151		29.7	17.8	18.6
		26.3	19.85	17.5		14.5	18.9	9.46		21.1	20.4	19.8		24.7	25.6	13.6		68.485	129.43	40.6155		27	19.8	17.8
		18.6	14	19.4		23	21.5	15.9		25.1	18	19.8		10.8	22.6	12.4		26.6937	60.3459	9.48674		26.7	23.6	15.8
		10.2	15.6	15.85		25.2	20.4	15.9		18.2	18.7	18.5		31.1	17.9	30.2		33.2357	97.3282	56.5885		24	12.3	10.6
		11	14.1	24.55		20.7	18.9	21		20.9	14.5	20.2		26.1	20.3	5.58		111.047	174.665	89.6485		24.5	21.3	19.1
		19.6	19.65	20.5		24.4	20.9	14.5		22.3	18.7	17		22.4	22.8	19.4		10.7185	24.865	8.55566		21.4	9.81	20.7
		17.05	13.9	17		16.6	10.6	20.5		22.8	12.9	17.7		25.4	26.2	23.7		34.0999	25.2704	6.14778		25	13.6	14.3
		15.15	20.05	19.85		24.6	12	15.3		22.3	17.2	25.2		28.9	18.6	18.8		72.6525	154.115	23.2302		22.7	10.7	20
		20.9	20.95	14.7		20.5	15.1	19.6		25	16.9	19		25.2	12	21.8		112.479	29.4736	41.473		17.2	16.1	19.5
		18	16.85	17.9		25.6	14.7	16.7		21.8	17.2	25		21.7	19	14		16.7103	24.8962	18.7218		23	14.8	19.6
		21.15	22.55	20.6		24.8	13.7	15		19.7	25	18		22	27.4	18.3		65.3086	61.9497	60.2973		21.1	9.69	19.1
		21.9	19.6	19.8		18.5	22.3	19		19.7	21.1	19.7		18.3	17.5	19.6		56.1093	31.6854	21.7155		19.4	16.7	18.6
		22	21.8	14.35		35.1	23.5	11.8		22.8	15.5	19.4		22.5	17.1	12.6		22.6887	23.3748	21.6286		21.9	21.8	17.5
		17.35	16.2	18.05		31.3	24	15.5		15.2	19.6	19.4		26.4	18.1	18.4		28.8253	19.9579	19.9803		23	22.9	15.3
		15.45	23.55	13.9		13.8	20.9	17.7		20	17.4	16.9		18.7	10.8	22		88.4117	29.0258	53.6795		22.6	14.6	15.5
		19	19.8	20.65		23	7.19	13.8		17.7	15.2	18		20	24.7	18.9		20.1071	14.3292	53.5993		22.2	18.5	14.8
		20.1	16.7	18.5		18.6	12.6	15.9		19.7	20.1	17.8		23.7	14.4	24.3		27.1392	32.7969	16.7794		30.4	20.2	14.8
		19.6	15.85	22		16.3	18.4	14.4		23.7	18	18.5		21.7	20.7	18.1		40.3078	21.0627	79.1571		23.2	13.2	21.4
		21.05	17.85	12		21.8	21.2	16.4		22.3	15.3	20.1		25.9	16.6	8.79		81.7338	38.8221	30.6476		22.1	9.26	11.4
		18.75	15.1	17.3		23.3	16.3	14.4		17.8	19.4	17.2		21.2	12.9	24.6		112.613	41.2233	21.9093		29.3	18.2	18.3
		15.05	19.9	21.6		16.8	21.3	14.2		20.8	23.3	19.2		16.5	16.5	12.6		15.405	23.3347	95.9165		25.4	13.4	23.6
		17.7	17.7	21.3		17.5	16.4			15.9	22.1	21		26	9.68	16.8		121.463	42.3125			22.8	23.3	16.5
		20.7	16.9	25.3		16.6	16			18.2	21	22.3		22.6	20.6	25.3		8.55116	55.4567			23.9	19	13.8
		24.1	21.65	21.95		14.5				20.9	16	21.2		26.1	24.3	10.9		19.499				26.7	15.2	19.3
		23.75	17.3	18.85		25.6				22.3	18.6	21.2		28.1	19.1	13.9		81.8452				26.4	22.4	15.5
		17.3	16.7	20.65		19.6				22.3	13.9	17.7		27.9	28	19.4		10.616				17.2	12.3	16.3
		26.1	21.65	16.95						20.5	19	18.9		23.9	16.1	18.2		27.0924				27.7	18.7	14.8
		22.75	21.65	18						25.6	21.1	26.3		22.4	24.1	20.9		29.1461				23.1	21.2	17.9
		14.8	13.9	18.9						21.5	18.8	20.2		26.2	18.7	17.7		14.7813				25.4	18.6
		15.15	15.15	23.8						17.3	23	20.2		17.9	15.4	15.8		30.4291				28.3	22
		16.4	21.1	18.1						22.8	17.3	22		22.1	18.9	14.2		7.55549				27.2	13.9
		17.55	17.9	15.05						17.4	16.3	20		29.4	19.2	12.6		80.0632
		24.2	18.45	16.3						18.9	22.7	19.9		26.2	20.8			32.2912
		19.8	14.95	16.1						15.3	17.4	18.7		20.9	23.2			22.339
		21.35	18.9	21.65						25.9	13.9	18.9		20.8	20.4			179.289
		13.1	16.2	18.85						21.1	19	17.1		27.5
		20.9	11.05	18						18.3	18	19.5		19.2
		14.2	14.9	17.85						25	24.1	25.7		19.7
		19.85		22.15						20.5	15.3	18.1
		15.5								18.2	17.3	18.5
		16.1								25	17.3	19.9
		18.8									22.4	20.9
		22.5									19	18.4
		18.5									18.7	25.9
		12.6									20	20.3
		16.85									17.4	24.5
		18.15									17.1	19.4
		15.9									19.2
		21.1									16.3
		22.25									18.8
		16.2									17.2
		17.7									22.2
											17.8
											17.8

## Sheet: Figure 7
Panel B														Panel C						Panel E															Panel F
ATR-							ATR+							ATR-	ATR+					ATR-						ATR+									ATR-	ATR+
-0.19984	-0.0826	-0.06597	0.0127327	-0.0764829	-0.0889535		-0.0217472	-0.050351	-0.0888345	0.0810615	0.0698383	0.0696013		-0.0055	0.0871406					0.006803	0.147559	-0.11873	0.035919	0.080802		0.031772	0.059894	0.046816	-0.00123	0.034283	0.00196	0.039929	0.096358		-0.3209	-0.96291
-0.08849	-0.0872	-0.0853	0.0129516	-0.0818224	-0.0906116		-0.105123	-0.0844478	-0.187077	-0.0427825	0.0727108	0.0728768		-0.0848	0.14067					0.018426	0.02543	-0.04068	0.024483	0.060904		0.006375	0.102021	0.031027	-0.00332	0.010466	0.01242	0.034512	0.119893		-0.3975	-0.66007
0.0137	-0.0812	-0.0987	0.011883	-0.0803865	-0.0858585		0.00386933	-0.055415	0.0584212	0.0720903	0.0721664	0.0784283		-0.0354	0.0834955					0.028946	0.153639	-0.03674	0.021092	0.04584		0.024092	0.120396	0.024514	0.004533	0.073481	0.003766	0.033775	0.105209		-0.17356	-0.7304
0.0113	-0.0799	-0.1032	0.0107194	-0.0815269	-0.0924905		-0.138848	-0.0689893	-0.14063	0.0702338	0.0875893	0.0651518		0.0155524	0.202572					0.052895	0.151371	-0.15624	0.024156	0.048274		-0.00244	0.112105	0.049974	-0.0096	0.055867	0.017425	0.034316	0.121602		-0.0919	-0.42555
0.0079	-0.0765	-0.1008	0.0141571	-0.0808659	-0.0853105		-0.119754	-0.135386	-0.162763	-0.141215	0.0609372	0.0705304		-0.0836001	0.281599					0.061651	0.147393	-0.14966	0.020516	0.093042		0.019902	0.07558	0.025106	-0.00585	0.007241	-0.00098	0.009141	0.03179		-0.07916	-0.31751
0.0124	-0.0823	-0.0976	0.0124008	-0.0791846	-0.0874311		-0.0738376	-0.141927	-0.0358725	-0.217659	0.0711498	0.0760707		-0.0853607	0.111974					0.023476	0.144044	-0.13746	0.011917	0.106772		0.03151	0.141011	0.036553	0.008423	0.059836	-0.01249	-0.01558	0.095654			-0.51418
0.0109	-0.0788	-0.1029	0.00759043	-0.0767237	-0.0857072		-0.148439	-0.0252801	-0.130128	0.115227	0.070958	0.0857198								0.032337	0.172439	-0.08124	0.010852	0.04584		0.043991	-0.0033	0.057869	-0.0082	0.048424	-0.00925	-0.00169	0.003629			-0.4714
0.0082	-0.0756	-0.0995	0.0133946	-0.076256	-0.0820465		-0.141553	-0.0106044	-0.117029	0.033791	0.0587164	0.0640229								0.042445	0.154365	-0.08417	0.005179	0.057146		0.03727	0.040624	0.078592	-0.00303	0.069015	-0.01527	-0.00219	0.037824
0.0118	-0.0807	-0.0963	0.0114226	-0.0795982	-0.0883065		-0.0246562	-0.0643814	-0.160397	-0.0927232	0.045357	0.0665058								0.063637	0.0511	-0.16088	0.007097	-0.00699		0.023044	0.039503	0.076026	-0.01015	0.083404	-0.02344	-0.00046	0.069203
0.0094	-0.0771	-0.1018	0.0154747	-0.085239	-0.0838105		-0.11624	-0.0921001	-0.100591	-0.0527953	0.0725484	0.0785729								0.018594	0.155633	-0.09481	0.010311	0.009587		0.021299	0.035022	0.044448	-0.00662	0.082908	-0.01576	0.013159	0.073126
0.0068	-0.0742	-0.0984	0.0133338	-0.0765949	-0.0849031		-0.231284	-0.146942	-0.102944	-0.0030467	0.0560372	0.0625054								0.040045	0.141512	-0.10653	0.003099	0.012718		0.036921	0.070426	0.066355	0.009744	0.066038	-0.01445	0.009201	0.131258
0.0111	-0.0818	-0.0951	0.0112096	-0.0758854	-0.0817294		-0.215404	-0.138501	-0.113089	0.20187	0.0513135	0.0461664								0.037147	0.02967	-0.17356	0.006605	-0.01443		0.015539	0.100453	0.076816	0.010698	0.074969	-0.00432	0.017719	0.111746
0.0097	-0.0794	-0.1006	0.0104107	-0.0789198	-0.0873467		-0.0961762	-0.139353	-0.0313907	0.00859627	0.0726217	0.0863584								0.024883	0.162949	-0.08828	0.010915	0.002922		0.042332	0.079389	0.076816	0.007285	0.074721	-0.02227	-0.01355	0.038126
0.0074	-0.0733	-0.0972	0.0127053	-0.0827937	-0.0846902		-0.14147	0.019317	-0.0426736	0.016424	0.0756454	0.0639246								0.009035	0.141953	-0.03717	0.017201	-0.00171		-0.15552	-0.08352	-0.24883	-0.42173	-0.22944	-0.47991	-0.01251	0.037523
0.0104	-0.0829	-0.0938	0.0102605	-0.0849267	-0.0783911		-0.0962182	-0.127131	-0.109099	0.014921	0.0740423	0.088332								0.021115	0.174072	0.02001	0.012279	0.037888		-0.20867	-0.00397	-0.25357	-0.42555	-0.19222	-0.51418	-0.0177	0.11768
0.0408	-0.0826	-0.1189	0.0183925	-0.0777844	-0.0821848		-0.101524	-0.101559	-0.0385363	-0.0941389	0.0608636	0.088092								0.017853	0.166141	-0.03405	0.013776	0.039723		-0.15631	-0.04318	-0.23601	-0.41227	-0.18131	-0.49537	0.034181	8.38e-06
0.0008	-0.0575	-0.0709	0.0106555	-0.0799379	-0.0838203		-0.0576923	-0.125386	0.0263932	0.121027	0.0730072	0.085667								-0.01195	0.130933	-0.07748	0.015269	0.050346		-0.06519	0.021577	-0.10792	-0.18269	-0.01583	-0.21286	-0.01405	-0.22648
0.0142	-0.054	-0.0643	0.0150513	-0.0798578	-0.0820102		-0.0805573	0.0136104	-0.059632	0.019006	0.0739455	0.0815347								0.017209	0.123926	-0.00911	0.007011	0.033034		0.011699	0.015527	-0.01377	-0.06937	0.091095	-0.10065	-0.01877	-0.2642
0.0478	-0.0495	-0.1146	0.0157678	-0.0789046	-0.0849487		-0.045796	-0.119757	-0.0195594	0.0856469	0.0775349	0.067108								0.021852	0.137186	-0.04233	0.022687	0.052973		-0.00366	0.047122	0.033001	-0.04703	0.06976	-0.06126	0.001166	-0.22648
-0.0044	-0.0932	-0.0963	0.00804844	-0.0743314	-0.0879418		-0.140182	-0.0423476	-0.0932323	0.100337	0.078885	0.0769402								0.017338	0.133264	-0.03224	0.006487	0.055063		0.024004	0.041072	-0.00706	0.002661	0.019894	0.014979	0.015281	-0.13446
0.0241	-0.1142	-0.0749	0.0132872	-0.0782617	-0.085176		-0.037321	-0.0930661	-0.137701	-0.0852416	0.0629703	0.0724682								0.035202	0.114155	-0.05947	0.003745	0.069829		-0.00087	-0.00106	0.006357	0.024643	0.050657	0.029579	0.013084	-0.07452
-0.0253	-0.0762	-0.0464	0.0105005	-0.079567	-0.0895264		-0.0911174	-0.085141	-0.0977616	-0.0744392	0.067894	0.0841769								-0.0148	0.1225	-0.05131	0.007203	0.039842		0.001487	0.031661	0.049382	0.031945	0.073233	0.041356	0.009743	0.019721
0.0091	-0.0758	-0.0889	0.0135844	-0.0824112	-0.0848103		-0.106497	-0.0723188	-0.0352894	0.0266411	0.0761288	0.0711522								0.006407	0.099956	-0.03523	0.010564	-0.00023		0.004193	0.01239	-0.02838	0.05778	0.022126	0.067771	0.019058	-0.00492
-0.0071	-0.0941	-0.0487	0.0125029	-0.0811568	-0.0907767		-0.148979	-0.0914668	-0.147856	0.225027	0.0642461	0.0754958								0.015167	0.107721	0.024164	0.012085	-0.07187		0.020863	0.020008	0.003199	0.067027	0.009474	0.080377	0.015416	-0.04485
0.035	-0.1022	-0.0912	0.0112191	-0.0819583	-0.0888491		-0.0481188	-0.126916	-0.00257417	0.0737478	0.0589263	0.0852522								0.023187	0.112286	0.035492	0.008993	-0.04857		0.005938	-0.00218	0.009317	0.054367	0.015676	0.067282	0.011263	-0.02383
-0.0246	-0.0877	-0.0541	0.0109243	-0.0805835	-0.084334		-0.131018	-0.0230514	-0.0897032	-0.00238208	0.08453	0.0626535								0.005466	0.117181	-0.02155	0.010863	-0.05657		-0.00881	-0.00598	0.017804	0.050514	0.063805	0.074168	0.005846	-0.00924
0.0453	-0.0483	-0.0393	0.0131149	-0.0773212	-0.0799758		-0.121645	-0.0776548	-0.0861076	0.0122883	0.0611543	0.0466685								0.021666	0.133493	0.016239	0.029667	-0.01334		0.007597	-0.01495	0.056092	0.05422	-0.03791	0.095428	-0.00371	-0.05199
-0.0128	-0.1293	-0.0784	0.013537	-0.0816815	-0.0819		-0.0659386	-0.116733	-0.130718	-0.10997	0.0908037	0.0602532								0.011426	0.126012	-0.00976	0.017039	-0.00996		0.008993	0.070426	-0.04535	0.059247	-0.03146	0.096068	0.001226	0.00212
0.0154	-0.0669	-0.0665	0.0120795	-0.0819859	-0.0823089		-0.183794	-0.0714994	-0.0546015	-0.13692	0.0848208	0.0592811								0.026585	0.134872	-0.09087	0.013846	0.009202		0.012397	0.038159	-0.0418	0.068311	-0.04014	0.086284	0.000173	-0.0021
0.0226	-0.0437	-0.0514	0.0128945	-0.0805721	-0.0819513		-0.0177906	0.0310413	-0.118851	-0.0380887	0.0582133	0.0813728								0.020405	0.137024	-0.02162	0.0104044	0.001461		0.018157	-0.01876	-0.00055	0.072385	-0.00764	0.068336	-0.00518	0.00725
-0.0239	-0.0872	-0.0853	0.0176721	-0.0741289	-0.0813788		-0.152189	-0.0973491	-0.123619	-0.135191	0.0769581	0.0841796								0.010795	0.142041	-0.03265	0.000311	-0.0447		-0.00244	-0.06268	-0.0343	0.075944	-0.00913	0.077141	-0.0071	0.025353
-0.0251	-0.1286	-0.1021	0.0152631	-0.080835	-0.0820441		-0.0612212	-0.189752	-0.161205	0.102943	0.0698189	0.0944875								0.010344	0.146429	-0.06024	0.004265	-0.04196		0.004018	-0.06492	0.054119	0.06688	-0.01484	0.062842	-0.00279	-0.05491
-0.018	-0.0314	-0.1123	0.00877385	-0.0828078	-0.0867328		-0.130698	-0.111204	-0.00991414	0.071478	0.0776041	0.0878019								0.015664	0.127498	-0.05631	0.008468	-0.03262		-0.00741	-0.07702	0.054119	0.048128	0.04247	0.077442	-0.00953	-0.02674
0.0228	-0.0427	-0.087	0.0124788	-0.0870249	-0.0841308		0.0575085	-0.122177	-0.0654992	-0.139876	0.0575089	0.0812889								0.024994	0.135723	-0.03266	-0.0052	0.012667		-0.00218	-0.07702	0.054119	0.058403	0.017165	0.072324	-0.00684	-0.03097
0.0428	-0.1194	-0.0365	0.00980678	-0.0809377	-0.0835373		-0.0416247	-0.168541	0.0224268	-0.273443	0.0772365	0.0648112								0.023083	0.127678	0.027796	0.012613	0.01605		-0.00549	-0.01876	0.014054	0.060458	-0.00541	0.06382	-0.01099	-0.04525
-0.0207	-0.0693	-0.0763	0.0121123	-0.0777301	-0.0852856		-0.0898428	-0.0414339	-0.0964493	-0.0336902	0.0752742	0.0795236								0.007853	0.130223	-0.00155	0.005747	0.002101		0.007509	-0.062	0.052935	0.051761	0.001287	0.061073	-0.00717	-0.00924
0.0524	-0.0565	-0.0804	0.0096035	-0.0822825	-0.0882767		-0.0325312	-0.0632808	-0.0251119	-0.139245	0.0826111	0.0673476								0.017233	0.115249	0.047281	0.001766	0.012728		0.010913	-0.08979	0.038922	0.047394	-0.12102	0.059192	-0.00612	0.018916
0.0006	-0.1232	-0.0872	0.0131426	-0.0820921	-0.0828914		-0.146015	-0.066011	-0.0491581	0.135356	0.0656534	0.0722301								0.015742	0.126744	0.044872	0.009783	0.012495		0.02383	-0.02929	0.006949	0.042514	-0.04238	0.074394	-0.00233	-0.00391
-0.0281	-0.1177	-0.1074	0.0109755	-0.0837891	-0.0803113		-0.0753195	-0.0524494	-0.131817	0.0453939	0.0909677	0.0977333								0.019662	0.124879	-0.02937	0.000337	-0.03586		0.020513	-0.02929	-0.00825	0.054037	-0.0203	0.064535	-0.00208	-0.01991
-0.0158	-0.0665	-0.1114	0.012013	-0.0820307	-0.0787466		-0.114999	-0.103775	-0.0142941	-0.139893	0.0713501	0.101075								0.037002	0.104574	-0.04217	-0.00499	-0.04464		0.03439	-0.02257	-0.01673	0.052165	-0.01806	0.066981	-0.00555	0.003629
-0.0256	-0.0657	-0.0962	0.0145378	-0.0827454	-0.0847699		-0.0582222	-0.0911325	-0.181667	-0.0103437	0.0511292	0.0627832								0.026711	0.091146	-0.04563	-0.00769	-0.04798		0.017546	-0.00778	-0.02108	0.053229	-0.01211	0.066116	-0.00813	-0.01779
0.0251	-0.0875	-0.0983	0.0113285	-0.0807496	-0.087347		0.00626108	-0.205716	-0.0808107	-0.0568424	0.0657403	0.0756181								0.033231	0.085265	-0.05754	-0.00765	-0.05753		-0.00227	-0.08419	-0.00825	0.056789	-0.06098	0.08128	-0.0171	-0.01528
0.016	-0.0793	-0.071	0.0163053	-0.0786977	-0.0858604		-0.0700302	-0.0820003	-0.104522	-0.0227007	0.0718489	0.0636617								0.032991	0.090929	-0.07447	-0.00424	-0.02958		-0.00131	-0.06716	-0.00825	0.062403	-0.03394	0.073114	-0.01424	-0.01065
-0.0081	-0.0652	-0.0838	0.00812786	-0.0843724	-0.0852622		-0.0446764	-0.061961	0.0166125	0.0203024	0.0546104	0.0742688								0.021661	-0.0274	0.081148	0.009592	-0.01661		-0.00104	-0.09248	-0.03923	0.060458	-0.04932	0.067884	-0.02031	0.045267
-0.0141	-0.0794	-0.1021	0.0141771	-0.0852345	-0.0825147		-0.115982	-0.0495806	-0.0867004	-0.0345926	0.0743778	0.0873541								0.028961	0.104966	0.048271	-0.00615	0.025825		0.014317	-0.06761	0.041487	0.061376	-0.04138	0.065589	-0.02062	-0.03741
0.0193	-0.042	-0.1082	0.0107254	-0.0828229	-0.0890003		-0.152355	-0.0879313	-0.100148	-0.0625459	0.077192	0.0860951								0.043498	-0.0392	0.112245	0.000129	-0.01761		0.011699	-0.10861	-0.01259	0.056899	-0.01955	0.065777	-0.02269	-0.00351
0.0433	-0.1039	-0.099	0.0102227	-0.0813523	-0.0805402		-0.13205	-0.138942	-0.130315	-0.095812	0.0819905	0.0878287								0.032939	0.094421	0.090117	-0.00103	-0.00388		0.014491	-0.07993	-0.04851	0.05844	-0.00764	0.062842	-0.02378	0.020727
-0.0201	-0.0953	-0.1058	0.013862	-0.0773356	-0.0889931		-0.0978287	-0.208336	-0.0787226	-0.140736	0.0606986	0.070169								0.044149	-0.0368	0.051087	0.003975	0.002092		0.015015	-0.0564	-0.00233	0.055578	-0.02526	0.062917	-0.02541	0.005037
0.0534	-0.084	-0.1263	0.0114232	-0.0808324	-0.086446		-0.0666484	-0.152291	-0.204723	-0.0928192	0.0690257	0.0732544								0.026779	0.097471	0.010295	0.019353	-0.0641		-0.00261	-0.062	-0.02483	0.04989	-0.02526	0.058402	-0.03144	-0.06305
0.036	-0.1191	-0.1064	0.00881829	-0.0777986	-0.0860456		-0.102933	-0.0970723	-0.0641796	0.112481	0.0681532	0.0698285								0.046098	0.101457	0.06984	0.006481	-0.03434		0.001924	-0.00262	0.011686	0.057046	-0.00814	0.054075	-0.03405	-0.07019
0.0169	-0.073	-0.0555	0.0101032	-0.0829919	-0.0785442		-0.104707	-0.088441	-0.107152	-0.0983776	0.113139	0.0913152								0.044708	0.070262	0.020805	0.006854	-0.01337		0.000702	-0.09763	-0.03312	0.053816	0.020142	0.045608	-0.04189	-0.00492
0.0411	-0.0521	-0.1296	0.0120246	-0.079047	-0.0830872		-0.0533809	-0.0539948	-0.0658279	0.203482	0.0839472	0.0606563								0.012208	0.092407	0.023858	0.008337	-0.02784		-0.00261	-0.06985	-0.06173	0.052679	-0.00417	0.040867	-0.05471	-0.06526
0.0345	-0.105	-0.0657	0.0126138	-0.0828445	-0.0867013		-0.102037	-0.0842021	-0.0932964	-0.246659	0.0852805	0.0573459								0.030797	0.097482	0.017218	0.001071	-0.00686		0.003495	-0.11713	-0.07515	0.043174	-0.00417	0.047979	-0.03803	-0.05561
-0.0153	-0.1138	-0.0747	0.0116532	-0.0819199	-0.0844192		-0.118039	-0.120214	-0.0536986	-0.0813126	0.0602536	0.0854791								0.028987	0.094417	0.042278	-0.01141	0.039468		-0.00017	-0.05058	-0.02897	0.052899	-0.00417	0.053585	-0.04485	-0.0017
0.0393	-0.0604	-0.0684	0.0127555	-0.0835471	-0.0842961		0.0164782	-0.0192961	-0.069802	-0.139635	0.20961	0.0739854								0.026617	0.092223	0.013988	0.003377	0.038187		-0.0027	-0.12027	-0.06785	0.021523	-0.10638	0.062955	-0.05477	-0.04093
-0.0215	-0.0886	-0.1223	0.0140247	-0.0827042	-0.081114		0.0739174	-0.0248293	-0.0763224	0.0258148	0.0535933	0.0972441								0.023656	-0.0655	-0.01906	-0.00052	-0.00706		-0.00628	-0.05304	-0.05502	0.028165	-0.08108	0.07398	-0.04983	0.022135
0.0177	-0.097	-0.1166	0.0112267	-0.0802467	-0.0843922		-0.104999	-0.0473003	-0.108854	0.158083	0.174623	0.108544								0.014936	0.089763	0.023788	0.010343	-0.02232		0.011088	-0.04587	-0.00825	0.031395	-0.06272	0.059606	-0.0365	0.001014
-0.026	-0.0355	-0.1	0.0175035	-0.08389	-0.0806455		0.00128158	0.0183009	-0.128763	0.0342722	0.127275	0.0996213								0.019526	0.061828	0.016275	0.016086	-0.04323		0.000615	-0.0322	-0.05265	0.022477	-0.01806	0.051704	-0.04574	-0.05772
-0.0001	-0.0565	-0.0864	0.0146895	-0.0804455	-0.087838		-0.122646	-0.00564601	-0.0139452	0.0630076	0.168219	0.088509								-0.0352	0.075214	0.02001	0.004159	-0.01683		-0.00349	-0.08486	-0.03746	0.02567	-0.07537	0.04256	-0.03402	-0.0716
0.0512	-0.0477	-0.0751	0.0146402	-0.0825337	-0.0856077		-0.0542814	-0.0721935	-0.0850242	-0.0563177	-0.134675	0.080167								0.017635	0.093009	-0.07218	0.009853	-0.01293		0.018157	-0.09315	-0.04594	0.032386	-0.02824	0.051516	-0.0373	-0.01457
0.0097	-0.0445	-0.0586	0.0108637	-0.077125	-0.0855519		-0.118294	-0.0998425	-0.0503565	-0.0215848	0.173045	0.0773799								0.013595	0.065314	-0.05609	0.004826	-0.02171		-0.00427	-0.07702	-0.04298	0.022734	-0.01831	0.053887	-0.0475	-0.01669
-0.0219	-0.1061	-0.0445	0.0126258	-0.0825319	-0.0833188		-0.124124	-0.0640586	-0.122713	0.0481966	0.024232	0.075106								0.014074	0.090559	-0.07223	-0.00383	-0.02065		0.005502	-0.08598	-0.04535	0.030184	0.002279	0.042335	-0.05812	-0.08095
-0.0144	-0.1206	-0.0896	0.00702675	-0.0768552	-0.0869679		-0.0488396	-0.108701	-0.0481998	0.0831299	0.0533331	0.0771089								0.003994	0.078434	0.04783	0.015912	0.010154		0.017633	-0.06805	-0.00963	0.029486	-0.08282	0.049145	-0.04797	-0.12018
0.033	-0.1066	-0.0565	0.00813448	-0.0835987	-0.0795588		0.0567918	-0.0797343	-0.0952473	0.168857	0.0600872	0.0897206								0.011604	0.081812	0.033702	0.018728	0.091659		0.011611	-0.02055	-0.02226	0.023138	0.025352	0.05652	-0.05033	-0.02031
0.0549	-0.0872	-0.0501	0.016029	-0.0808054	-0.0840159		-0.0548315	-0.0162037	-0.123954	0.0254372	0.0554712	0.111049								0.045283	-0.0867	0.010342	0.014198	0.0342		-0.00488	-0.07478	-0.01792	0.031835	-0.04411	0.044743	-0.05155	-0.02634
0.0247	-0.1242	-0.0941	0.0118822	-0.0811713	-0.0860744		-0.121484	-0.148558	-0.101522	-0.0212259	0.175092	0.0768974								0.008673	0.055221	0.07882	0.0095	0.015389		-0.01518	-0.021	-0.02601	0.041083	-0.06843	0.05336	-0.05325	-0.05098
0.0314	-0.0863	-0.102	0.0121188	-0.0844909	-0.0889364		0.00399136	-0.131176	-0.0550687	-0.078004	0.129978	0.0980907								0.003593	0.070775	-0.00486	0.017295	0.011271		-0.01405	-0.02548	-0.0272	0.043028	-0.04014	0.05652	-0.05913	-0.03358
-0.0037	-0.0815	-0.0539	0.0117594	-0.0904377	-0.0864144		-0.033106	-0.0358516	-0.00337652	0.291347	0.094728	0.0702835								-0.0417	0.068921	-0.01783	0.011868	-0.00785		-0.0343	-0.20407	-0.16989	0.020569	-0.20984	0.027396	-0.05397	-0.01387
-0.0294	-0.0717	-0.0541	0.0102799	-0.0871717	-0.0794061		-0.123979	-0.0835227	-0.0355396	0.21537	-0.0144697	0.0790707								-0.01216	0.074166	0.098083	0.008721	-0.05186		-0.02103	-0.13147	-0.08009	0.026037	-0.12276	0.043351	-0.04836	-0.06024
-0.0228	-0.0302	-0.1164	0.0122039	-0.07973	-0.0815153		-0.0288263	-0.0803204	-0.0600505	-0.211921	0.117742	0.109823								0.007012	0.083481	0.095324	0.005674	-0.06552		-0.01073	-0.11242	-0.08858	0.02611	-0.0518	0.036352	-0.04335	-0.13587
0.0485	-0.1222	-0.0423	0.0123845	-0.079092	-0.0767194		0.0868955	-0.094547	-0.180394	0.0206386	0.157376	0.100531								-0.00052	0.077036	0.077422	-0.0189	-0.05513		-0.00794	-0.13147	-0.12686	0.024716	-0.08927	0.041469	-0.05298	-0.06909
0.0361	-0.0938	-0.1118	0.0119855	-0.0776638	-0.0809165		-0.108811	-0.0248298	-0.084217	-0.0589493	0.0395721	0.0836075								0.023281	0.084631	0.167456	0.004262	-0.04813		-0.02016	-0.16508	-0.0868	0.036018	-0.07364	0.046022	-0.04425	-0.05853
0.0226	-0.0478	-0.1066	0.014878	-0.0817564	-0.0812016		-0.0145561	-0.0684146	-0.0839389	0.0321623	0.0698715	0.0819025								0.026211	0.073487	0.136876	-0.0116	-0.06414		-0.01859	-0.1597	-0.05325	0.037083	-0.09745	0.034884	-0.05129	-0.09453
-0.002	-0.128	-0.0931	0.00718038	-0.0811245	-0.0841571		0.0402701	-0.0151646	-0.0516839	0.0490554	0.125905	0.0682189								0.018076	0.083262	0.037803	0.006416	-0.00436		-0.02862	-0.15186	-0.1468	0.02545	-0.18255	0.03861	-0.05561	-0.05742
0.0015	-0.1175	-0.0888	0.0106412	-0.0803062	-0.0894272		-0.00388383	-0.0177661	-0.138593	-0.0698379	0.0749958	0.0823009								0.002336	0.085587	0.002645	0.013999	-0.00564		-0.05315	-0.17292	-0.117	0.037633	-0.15104	0.037518	-0.06024	-0.08387
0.0457	-0.0541	-0.086	0.0191117	-0.0798705	-0.0898378		-0.0440571	-0.0285683	0.0055482	0.0489679	0.027014	0.0715066								0.031515	0.062812	-0.00364	0.010103	-0.00562		-0.06153	-0.14491	-0.10318	0.02589	-0.12822	0.041846	-0.059	-0.10157
0.0585	-0.113	-0.1199	0.0147093	-0.0854994	-0.0862345		-0.101588	-0.069213	-0.0598316	0.0410823	0.0334484	0.08835								-0.0467	0.069498	-0.00411	0.011726	-0.00534		-0.07514	-0.13707	-0.11344	0.023909	-0.14062	0.04907	-0.06942	-0.05702
-0.0119	-0.043	-0.0786	0.0171819	-0.0752143	-0.0843009		0.0501642	-0.0114844	0.00700247	-0.0971247	0.0350931	0.0760409								-0.0352	0.058523	-0.02976	-0.00363	0.001665		-0.07785	-0.14267	-0.11996	0.016533	-0.14236	0.040679	-0.06321	-0.06094
0.0054	-0.0913	-0.0886	0.0106878	-0.0845145	-0.0833433		0.0204557	-0.0156754	-0.146295	0.0939252	0.141151	0.078485								0.015369	0.078038	0.001824	0.015372	0.066873		-0.08108	-0.17897	-0.14009	0.017597	-0.11457	0.040566	-0.06467	-0.11545
-0.0241	-0.1197	-0.1263	0.0172606	-0.0822595	-0.0841204		0.029691	-0.0665905	-0.0212606	0.0944623	0.102697	0.0887465								0.022618	0.064893	-0.01573	-0.00147	0.058098		-0.08509	-0.15455	-0.16752	0.023615	-0.1173	0.025214	-0.0746	-0.1422
0.0355	-0.0519	-0.0859	0.0135869	-0.0777772	-0.0859667		-0.0319969	-0.0873668	-0.0151827	0.03833	0.107019	0.0895772								-0.0569	0.055758	0.07882	-0.0128	0.032251		-0.09897	-0.21393	-0.13653	0.030918	-0.09348	0.034771	-0.07364	-0.11304
-0.0042	-0.0987	-0.0915	0.0108297	-0.0807774	-0.0861815		0.0152015	-0.0165572	-0.10103	-0.0583794	0.0695244	0.0731978								0.022238	0.054474	0.09273	0.004752	0.06162		-0.11223	-0.16262	-0.14443	0.012496	-0.09547	0.053811	-0.07892	-0.10871
0.0084	-0.1237	-0.0547	0.012864	-0.0813027	-0.0836221		0.0975762	-0.249439	0.0076684	0.0423582	0.101305	0.0929616								-0.0622	-0.1075	0.046072	0.005585	0.028669		-0.12908	-0.18234	-0.15765	0.009083	-0.1302	0.044517	-0.06935	-0.0895
0.038	-0.0677	-0.0994	0.0164573	-0.0822677	-0.0895368		-0.131229	-0.0427582	-0.101982	0.258771	0.0583167	0.0886801								0.018107	0.056944	-0.04684	0.016138	-0.0328		-0.11633	-0.18794	-0.16495	0.002478	-0.15377	0.045909	-0.06956	-0.07743
-0.0075	-0.0477	-0.0496	0.0106177	-0.0838437	-0.0817453		0.0263358	-0.12923	0.0169778	0.0126574	0.11791	0.0985468								0.020097	0.043509	-0.07636	-0.00205	-0.00207		-0.14714	-0.1913	-0.12311	0.009817	-0.15501	0.036653	-0.06106	-0.1062
0.0451	-0.1114	-0.1098	0.0135984	-0.0835242	-0.0778816		-0.0444405	0.0401287	0.0360758	0.0284859	0.16252	0.0974668								0.015686	0.029105	-0.00291	-0.00384	0.00471		-0.16146	-0.11534	-0.12785	0.003946	-0.15501	0.040416	-0.07723	-0.08166
-0.0243	-0.0474	-0.0358	0.00830195	-0.0773621	-0.088523		-0.0376708	-0.0296631	-0.0336958	0.120675	0.0347613	0.0862206								0.046246	0.032113	-0.01497	0.000947	-0.03237		-0.17106	-0.17136	-0.15884	-0.00101	-0.1235	0.034094	-0.07814	-0.09946
0.0336	-0.096	-0.0553	0.00942075	-0.080709	-0.0840203		-0.0822793	-0.0227303	-0.0304826	0.207447	0.0603017	0.0838446								0.031326	-0.133	-0.04344	-0.00686	-0.01391		-0.18005	-0.10413	-0.16851	-0.00556	-0.05032	0.041394	-0.07779	-0.06738
0.0091	-0.0304	-0.1159	0.0151936	-0.0792211	-0.0822548		-0.0926943	-0.0652591	-0.021523	0.141068	0.140655	0.10514								0.043935	0.039178	0.012613	-0.0266	0.054667		-0.15735	-0.15253	-0.12667	-0.00303	-0.12028	0.021865	-0.07436	-0.03881
0.0429	-0.0879	-0.1052	0.0198027	-0.079338	-0.0883317		-0.202454	-0.104738	-0.0131161	0.228046	0.166926	0.0907502								0.033545	0.073865	-0.00282	-0.01265	0.009676		-0.16905	-0.19802	-0.19476	-0.00277	-0.13218	0.034659	-0.07294	-0.14261
-0.0046	-0.0351	-0.0305	0.017236	-0.083401	-0.0855429		-0.00339434	-0.046774	-0.0377205	0.125848	0.0538765	0.0828721								0.041105	0.063411	0.0797	-0.01162	-0.0059		-0.1687	-0.18861	-0.19476	-0.00369	-0.10812	0.033906	-0.07188	-0.09232
0.042	-0.0691	-0.0962	0.0132973	-0.0812124	-0.0801782		0.0182198	0.0226634	-0.01421	0.108957	0.218809	0.0683342								0.005784	0.037776	-0.02736	-0.01139	0.019282		-0.1783	-0.15791	-0.18134	-0.00471	-0.09051	0.029052	-0.08124	-0.0898
0.0519	-0.0899	-0.1004	0.0131545	-0.0854894	-0.0874419		-0.0152235	-0.028363	0.011042	0.126771	0.023183	0.099069								0.019904	0.031041	-0.01462	-0.00509	0.024994		-0.19881	-0.19914	-0.15765	-0.00699	-0.16096	0.029955	-0.07836	-0.14472
-0.0209	-0.1269	-0.0976	0.0109053	-0.0753686	-0.0836946		-0.0404478	-0.0246552	-0.0487146	0.0769418	0.00313784	0.0834046								0.008214	0.047066	0.068895	-0.00253	-0.01146		-0.20867	-0.13035	-0.20936	0.002845	-0.08927	0.042749	-0.08191	-0.1419
0.0226	-0.0377	-0.0389	0.0119887	-0.0812619	-0.0865613		-0.00933732	0.0328531	-0.0133327	0.0539757	0.0973202	0.117312								0.022433	0.030252	0.050643	0.001272	-0.00937		-0.2037	-0.28564	-0.23008	-0.01569	-0.17982	0.027171	-0.08533	-0.12762
0.0526	-0.1215	-0.0917	0.0131286	-0.0832004	-0.0850562		-0.0848977	-0.0034738	-0.0440617	0.00630215	0.0300526	0.0736308								0.027543	0.022667	0.026576	-0.00266	-0.01091		-0.22264	-0.23634	-0.23541	-0.01455	-0.08803	0.039889	-0.08835	-0.17016
0.0497	-0.1076	-0.1269	0.0165561	-0.0787871	-0.0849691		-0.0650882	-0.0289788	-0.0599162	0.0902891	0.0805858	0.0799162								0.021732	0.039602	-0.00647	-0.00114	0.01066		-0.21653	-0.2202	-0.25298	-0.02659	-0.04238	0.040942	-0.09875	-0.17298
-0.0169	-0.1096	-0.1064	0.0103061	-0.0825004	-0.0777934		-0.0702667	-0.0733815	-0.0921153	-0.0429513	0.235748	0.0817111								0.017222	-0.1283	-0.02683	0.001282	-0.03078		-0.24393	-0.1792	-0.22258	-0.02468	-0.11283	0.03003	-0.10762	-0.15367
-0.014	-0.0493	-0.0313	0.0141639	-0.0805805	-0.0843147		0.0293083	-0.0759568	-0.00912301	0.0706426	0.031759	0.0832749								0.007712	0.052722	0.001043	-0.0201	-0.00877		-0.25222	-0.18189	-0.21666	-0.01477	-0.1173	0.024236	-0.09237	-0.08739
0.029	-0.0989	-0.1042	0.0135523	-0.0824104	-0.0857249		-0.0278738	-0.12087	-0.0315141	0.038322	-0.0053913	0.0840518								0.004921	0.041588	0.064312	0.002048	-0.04936		-0.24751	-0.29684	-0.22101	-0.02277	-0.13045	0.037744	-0.09079	-0.06024
0.0523	-0.1059	-0.1045	0.00412731	-0.0820268	-0.0785007		-0.121046	0.0094015	-0.0677826	0.221997	0.148378	0.0845641								0.003011	0.040473	0.13851	-0.00323	-0.02969		-0.25554	-0.27712	-0.19594	-0.01789	-0.13888	0.017162	-0.10015	-0.15186
-0.0049	-0.0552	-0.0377	0.00881245	-0.0785387	-0.0808387		0.123769	-0.045771	-0.0881708	0.293558	0.15991	0.0833605								0.018061	0.029328	0.023754	-0.00357	-0.02267		-0.26112	-0.25628	-0.2068	-0.02934	-0.06098	0.020097	-0.10607	-0.11223
0.0313	-0.058	-0.1047	0.0140495	-0.0823681	-0.0834866		0.0429688	0.0687469	-0.0334625	0.0512219	0.181741	0.0694905								0.00835	0.037093	0.002331	0.005728	-0.00145		-0.28434	-0.27667	-0.29916	-0.02343	-0.05354	0.021677	-0.10579	-0.10187
0.0198	-0.0667	-0.1118	0.00955129	-0.0829263	-0.0816089		-0.102078	-0.0136569	-0.0435157	-0.0580845	0.0932882	0.0752398								0.012632	0.050079	-0.00307	-0.00939	-0.05911		-0.27221	-0.23455	-0.24804	-0.03176	-0.07562	0.016371	-0.10918	-0.09513
-0.003	-0.055	-0.069	0.0102386	-0.0790056	-0.0887059		-0.0137075	-0.0284461	0.0275918	0.262517	0.091054	0.0778091								0.019987	0.027024	0.016181	0.007334	0.008165		-0.27945	-0.29101	-0.30942	-0.02666	-0.08554	0.016635	-0.10819	-0.1237
-0.011	-0.0908	-0.0812	0.0119232	-0.0799382	-0.0879658		0.000756522	0.0484588	-0.0454678	0.204109	0.253337	0.096616								-0.0891	0.002699	0.023819	0.015167	-0.01691		-0.286	-0.33269	-0.29916	-0.02325	-0.0843	0.028563	-0.1115	-0.13909
0.0503	-0.1229	-0.0668	0.013671	-0.0853835	-0.0868152		0.0264625	-0.0264172	-0.0215915	0.130844	0.0740566	0.0792446								0.022039	-0.1593	0.042004	0.003131	-0.02232		-0.28286	-0.33605	-0.29423	-0.01657	-0.13715	0.020811	-0.10846	-0.13013
-0.0084	-0.0936	-0.0951	0.0104556	-0.0795908	-0.0858845		-0.0777965	0.0581215	0.0472577	0.207755	0.0990662	0.09686								0.027939	0.006829	0.038893	0.017913	-0.02307		-0.3066	-0.24732	-0.23778	-0.02508	-0.17188	0.027359	-0.11842	-0.05873
0.0174	-0.0873	-0.0593	0.0145815	-0.0810593	-0.0857464		-0.102121	-0.0020467	-0.0122102	0.177586	0.142705	0.0977081								0.025708	0.001885	-0.01581	0.012436	0.037219		-0.33426	-0.22289	-0.29482	-0.03103	-0.16369	0.008507	-0.11803	-0.14482
0.0062	-0.0724	-0.0695	0.0138069	-0.0785365	-0.0860483		-0.0833305	0.0461119	-0.0166534	0.00675371	0.0834263	0.0870135								0.027708	0.013097	0.06579	0.003431	0.010337		-0.33801	-0.20407	-0.24765	-0.03356	-0.11457	0.00275	-0.11633	-0.14763
0.0389	-0.0851	-0.0517	0.0117281	-0.0807049	-0.0838068		0.0605573	-0.0117426	-0.0516393	0.0585766	0.200185	0.109536								0.005608	0.027275	-0.01428	0.007543	-0.03879		-0.32937	-0.2751	-0.2439	-0.03899	-0.12052	0.003277	-0.11881	-0.16865
0.0006	-0.1067	-0.0316	0.0116939	-0.0786133	-0.0814294		0.0610109	-0.0157176	-0.00786465	0.0833269	0.240477	0.0995652								-0.0736	0.029425	-0.11476	-0.0193	-0.0046		-0.32999	-0.29393	-0.35206	-0.03914	-0.12052	0.011818	-0.11935	-0.13265
0.0529	-0.0969	-0.075	0.0137551	-0.0835398	-0.0825605		0.02004	0.0846793	0.0841006	0.195531	0.0926243	0.0897467								0.011517	0.028936	-0.02033	0.005229	-0.03281		-0.34744	-0.23679	-0.2737	-0.04882	-0.09249	0.004631	-0.13553	-0.17972
0.0151	-0.1298	-0.1079	0.0124452	-0.0769011	-0.08079		0.046846	-0.0478049	0.0637198	0.107643	0.0709546	0.0766778								0.017937	0.028631	-0.01573	0.007342	-0.05037		-0.36987	-0.21034	-0.22081	-0.03337	-0.08257	0.000718	-0.13118	-0.11736
0.0067	-0.1023	-0.0793	0.0135702	-0.0825262	-0.0837197		-0.0837892	0.0747567	0.00597917	0.114269	0.23427	0.0872158								0.022626	0.025566	0.023981	0.012745	-0.03586		-0.37354	-0.19309	-0.25732	-0.04435	-0.08356	-0.00696	-0.13399	-0.1597
0.0198	-0.0976	-0.126	0.0104629	-0.079692	-0.0861407		-0.0112649	-0.0870619	0.015777	0.0944914	0.172225	0.0973563								0.013276	-0.00832	0.14344	0.006718	-0.03636		-0.38366	-0.16284	-0.281	-0.03833	-0.22373	0.004142	-0.13187	-0.14723
-0.016	-0.0593	-0.1289	0.0124359	-0.078259	-0.0903908		0.0469827	0.0108904	0.0231036	0.0708192	0.0887462	0.0841245								0.007626	0.001906	-0.0032	-0.0199	-0.05729		-0.38314	-0.16508	-0.28041	-0.03143	-0.19842	0.012232	-0.13196	-0.194
0.0409	-0.0681	-0.1181	0.0139064	-0.0826768	-0.0847216		-0.0565523	-0.0256441	-0.0479249	0.161138	0.104474	0.105941								-0.1043	0.018042	-0.03201	0.005795	-0.04279		-0.36751	-0.19242	-0.25614	-0.04736	-0.18131	-0.00455	-0.14215	-0.1245
0.019	-0.1209	-0.0863	0.0152673	-0.079479	-0.0847319		0.0527108	-0.108603	0.0775666	0.160811	0.200284	0.0850423								-0.1159	0.024317	-0.01065	-0.0191	0.033801		-0.38122	-0.25897	-0.29364	-0.05635	-0.14608	0.000379	-0.14101	-0.12048
0.0032	-0.1295	-0.1283	0.0189191	-0.0829441	-0.0863589		0.0268146	0.056006	0.0495068	0.102143	0.102516	0.11446								0.013285	0.008422	0.000675	0.006561	-0.03007		-0.38925	-0.24351	-0.32482	-0.05914	-0.14608	0.003051	-0.14298	-0.12118
-0.0065	-0.1156	-0.0346	0.0113913	-0.0817674	-0.0823319		-0.0154512	-0.0978936	0.0244592	0.143956	0.187547	0.103093								0.016214	0.011607	-0.01934	0.010714	-0.01608		-0.39361	-0.22962	-0.35561	-0.04978	-0.08976	0.007679	-0.14323	-0.15478
0.048	-0.1259	-0.039	0.00948459	-0.0829455	-0.0853031		0.0987478	0.0476853	-0.0707255	0.105957	0.122601	0.0731049								-0.1224	-0.1934	-0.00872	0.015667	-0.04788		-0.42171	-0.29325	-0.32107	-0.0598	-0.2081	-0.00214	-0.14712	-0.12189
-0.0184	-0.0597	-0.1151	0.018146	-0.0794598	-0.0852071		0.166481	0.00248455	0.0149652	0.121181	0.216328	0.0782018								0.013854	0.007488	0.002961	0.015952	-0.01889		-0.42992	-0.28115	-0.30587	-0.0533	-0.15253	-0.00109	-0.14991	-0.15367
0.0355	-0.0656	-0.0627	0.0118281	-0.0838104	-0.0874244		0.0814336	-0.00534893	0.095005	0.161139	0.039199	0.0868316								0.008513	-0.00993	0.18429	0.011613	-0.0434		-0.42974	-0.27466	-0.3339	-0.04174	-0.16419	0.01163	-0.14942	-0.1597
0.0194	-0.1214	-0.0809	0.0142286	-0.0854268	-0.0871265		-0.0179414	0.105684	-0.0386734	0.204361	0.121233	0.0955268								-0.1109	0.002278	0.051146	0.026047	-0.05507		-0.44685	-0.18749	-0.31989	-0.04475	-0.15377	0.010614	-0.15875	-0.17801
0.0272	-0.0595	-0.1211	0.0117017	-0.0799263	-0.0861027		-0.068939	-0.0561261	0.0291857	0.168703	-0.0309499	0.106303								0.016603	-0.00524	0.062473	0.015561	-0.06306		-0.46596	-0.18458	-0.33745	-0.06134	-0.21108	0.000869	-0.15887	-0.20647
0.0468	-0.0474	-0.053	0.0141813	-0.0798325	-0.0840342		0.0604465	0.195592	0.0664506	0.301295	0.204762	0.107209								0.019062	0.002689	0.047565	0.001393	-0.07235		-0.44728	-0.24508	-0.34238	-0.05994	-0.11531	-0.00395	-0.16222	-0.15397
0.0163	-0.0789	-0.1121	0.0102643	-0.0819827	-0.0863895		0.0289297	0.0299113	0.0220508	0.124596	0.187739	0.0988114								0.010032	0.016934	0.038115	-0.0345	-0.03017		-0.45252	-0.25942	-0.28456	-0.0587	-0.12747	-0.00869	-0.15705	-0.15115
-0.0238	-0.0686	-0.0819	0.0155794	-0.0800438	-0.0856829		-0.0315379	0.0107009	-0.0312458	0.368932	0.168494	0.0902869								0.021072	-0.00739	-0.08332	0.009009	-0.03868		-0.47574	-0.23948	-0.31258	-0.05829	-0.16642	0.010652	-0.16436	-0.14693
0.0532	-0.0852	-0.0769	0.00782164	-0.0830928	-0.0836358		0.0231398	-0.0436522	-0.013088	0.128411	0.235801	0.0902083								-0.1158	-0.02026	0.06579	0.004572	-0.06841		-0.46998	-0.29886	-0.33745	-0.04904	-0.19619	-0.0003	-0.16675	-0.22045
0.0314	-0.0355	-0.1161	0.0115516	-0.0758803	-0.0869915		0.0234356	-0.0110865	0.0728923	0.20826	0.0665267	0.0913191								0.012521	-0.01689	-0.04447	0.005155	-0.06916		-0.52112	-0.24732	-0.29265	-0.0387	-0.15799	0.009824	-0.17118	-0.20929
0.0236	-0.0681	-0.0542	0.0148653	-0.0822853	-0.0838407		0.0275855	0.0422083	0.049858	0.17548	0.199622	0.0896204								0.013421	-0.02237	-0.06783	0.011249	-0.06195		-0.51553	-0.24732	-0.29443	-0.0566	-0.18676	-0.00594	-0.17267	-0.17539
-0.0121	-0.0564	-0.1116	0.0114898	-0.0811868	-0.0843955		0.0618062	0.0202108	0.0407306	0.00372306	0.152463	0.0869262								0.016095	0.014888	-0.05016	0.003682	-0.0359		-0.51257	-0.29281	-0.30114	-0.04901	-0.17064	-0.00572	-0.17399	-0.194
0.0289	-0.0713	-0.1276	0.0134689	-0.0810838	-0.0815846		0.0716939	-0.0186836	-0.0274434	0.315351	0.170352	0.105972								0.010595	0.023315	0.04783	0.014045	0.062045		-0.51187	-0.30872	-0.31495	-0.04112	-0.15377	0.002261	-0.16632	-0.11978
0.0229	-0.0692	-0.104	0.016096	-0.0797168	-0.0816788		0.0875542	0.0568376	-0.0958123	0.119322	0.10628	0.110546								-0.13	0.01739	-0.07927	0.010008	0.04972		-0.52636	-0.27936	-0.31495	-0.04515	-0.12623	-0.01144	-0.17267	-0.14834
0.033	-0.1049	-0.0568	0.0101655	-0.0826248	-0.0810968		0.0291864	0.238796	0.0526304	0.0146801	0.153263	0.0983347								0.016909	0.015466	-0.06584	-0.00918	0.035966		-0.54442	-0.26905	-0.38304	-0.06919	-0.21108	-0.00974	-0.16662	-0.09192
0.0049	-0.1215	-0.0546	0.014022	-0.0852482	-0.0845778		0.114038	0.0153503	0.067497	0.479996	0.206785	0.0855352								-0.1235	0.002841	-0.03338	0.000644	0.052018		-0.53465	-0.19959	-0.36252	-0.05238	-0.12449	-0.00895	-0.17386	-0.16151
-0.0036	-0.0636	-0.0996	0.0166218	-0.0798721	-0.0860319		0.0283773	0.0629478	0.00423792	0.116488	0.152978	0.0921495								0.028129	-0.1891	-0.05216	0.008327	0.017375		-0.55044	-0.24844	-0.34831	-0.06126	-0.22373	-0.01832	-0.17721	-0.18897
-0.025	-0.0597	-0.1295	0.0122582	-0.0823498	-0.0866313		0.0516172	0.0741859	-0.0502315	0.180613	0.180469	0.100567								-0.1069	-0.01601	0.005825	0.004041	0.021793		-0.53936	-0.23029	-0.38363	-0.05198	-0.1885	-0.02013	-0.18204	-0.15508
0.0218	-0.1058	-0.1198	0.0132382	-0.080153	-0.0887705		0.0639584	0.0387634	0.0119688	0.0979981	0.115467	0.0993158								0.019318	0.006946	0.004651	0.009284	-0.04053		-0.54591	-0.30065	-0.35442	-0.07855	-0.13839	-0.0199	-0.18087	-0.14693
-0.0091	-0.0516	-0.0591	0.00967247	-0.0797058	-0.0814853		0.0940179	0.0680504	0.0310343	0.0459966	0.263433	0.0847546								0.015218	-0.01113	0.011576	0.008477	-0.00399		-0.55821	-0.30782	-0.33627	-0.06934	-0.12623	-0.01339	-0.18144	-0.21281
0.005	-0.0932	-0.0688	0.0102536	-0.084082	-0.0838722		0.0786199	-0.00979993	0.0720715	0.279246	0.193199	0.0901019								0.036927	-0.02169	0.001774	0.008519	-0.00298		-0.55489	-0.34771	-0.41344	-0.06343	-0.11978	-0.02464	-0.18395	-0.16443
0.0271	-0.1162	-0.1045	0.0121285	-0.0778932	-0.0879761		0.0227528	-0.129374	-0.013075	0.119066	0.186349	0.101837								0.009057	0.002972	-0.00116	0.006703	0.006354		-0.55324	-0.29774	-0.38482	-0.05983	-0.23862	-0.00542	-0.18061	-0.16584
-0.0158	-0.0855	-0.095	0.0127123	-0.0799265	-0.0872564		0.0445703	-0.0488846	0.000287884	0.240177	0.238666	0.0986339								0.016927	0.009307	-0.02188	0.002526	-0.04432		-0.56537	-0.31835	-0.38482	-0.06009	-0.21381	-0.00711	-0.18815	-0.1772
0.0097	-0.0417	-0.0812	0.0137773	-0.0839133	-0.0908961		0.00760388	-0.0090377	0.14042	-0.0403579	0.207124	0.098422								0.025946	0.007623	-0.08715	-0.00271	0.014155		-0.58265	-0.24463	-0.36765	-0.05928	-0.16196	0.006814	-0.18981	-0.15538
-0.0281	-0.0947	-0.1203	0.0131299	-0.0790333	-0.0883207		0.0765817	0.033539	-0.0122142	0.186209	0.0903433	0.100261								0.009986	-0.01022	-0.02986	-0.03762	-0.03161		-0.58884	-0.30603	-0.39271	-0.05627	-0.18751	0.011141	-0.19774	-0.25706
0.0102	-0.0684	-0.0964	0.0112666	-0.0789703	-0.0859647		0.0530144	0.0228331	-0.0486781	0.218529	0.188799	0.0932319								0.035286	0.003393	0.08868	-0.00775	-0.02694		-0.5864	-0.35667	-0.4389	-0.06813	-0.18354	-0.00067	-0.19008	-0.1772
0.0415	-0.109	-0.0788	0.0114324	-0.078113	-0.0838254		-0.0514379	-0.000602754	0.0311438	0.270042	0.141316	0.103379								0.024895	-0.01588	-0.03503	-0.00499	-0.02692		-0.60028	-0.37168	-0.34949	-0.06259	-0.14161	-0.00019	-0.19981	-0.17861
-0.0139	-0.1189	-0.0561	0.00318647	-0.0821368	-0.0909194		0.0658456	0.0209481	-0.026813	0.257369	0.234154	0.101549								0.026215	-0.01299	0.006933	0.009942	0.011909		-0.59687	-0.34546	-0.43712	-0.08471	-0.12722	0.000379	-0.19668	-0.17258
0.0352	-0.0838	-0.0562	0.0109924	-0.0801643	-0.0851162		0.188783	-0.0233654	-0.0322732	0.277335	0.183745	0.101893								0.024095	0.007159	-0.00445	0.009135	0.03213		-0.59216	-0.36003	-0.39942	-0.07862	-0.17461	-0.00323	-0.19583	-0.18324
0.0593	-0.1083	-0.1292	0.00804124	-0.078423	-0.0869005		-0.0217003	0.133195	0.0678417	0.171334	0.194138	0.118722								0.023644	-0.02748	0.002295	0.002618	0.035749		-0.61433	-0.34233	-0.35028	-0.08347	-0.17957	0.000492	-0.19	-0.19973
0.0447	-0.0552	-0.1247	0.014227	-0.0779846	-0.0840115		-0.00170226	0.100723	0.0231644	0.0968612	0.15339	0.0874545								0.028704	-0.00997	0.019081	0.002201	0.08904		-0.60831	-0.33673	-0.41876	-0.08493	-0.13169	-0.01223	-0.19933	-0.23896
-0.0123	-0.083	-0.1234	0.0137416	-0.0811369	-0.0859439		0.16499	0.0761453	0.00875794	0.176955	0.275218	0.1082								0.037874	-0.01023	0.021955	0.007645	0.03808		-0.59347	-0.35779	-0.44797	-0.08354	-0.17957	-0.02013	-0.20213	-0.22538
-0.0026	-0.0585	-0.0805	0.0139975	-0.0794201	-0.0849494		0.0164135	0.14039	0.00448358	0.136383	0.203439	0.109986								0.036223	-0.00759	0.020957	0.013448	-0.01489		-0.64165	-0.356	-0.55554	-0.08526	-0.1885	-0.01588	-0.2075	-0.22296
0.0229	-0.0662	-0.0814	0.0129042	-0.0823434	-0.0873257		0.193211	0.0457798	0.0331285	0.0749936	0.305891	0.0954131								0.012623	-0.00787	-0.09665	0.012141	-0.03918		-0.62568	-0.356	-0.47107	-0.07359	-0.1503	-0.01509	-0.20973	-0.16976
-0.0086	-0.0336	-0.0836	0.0168442	-0.0783614	-0.0873943		0.0238936	0.0933287	0.0412707	0.122767	0.300464	0.100207								0.030123	-0.0013	-0.05851	-0.00849	-0.01718		-0.62978	-0.35667	-0.48133	-0.08453	-0.13566	-0.0205	-0.21023	-0.24036
0.0162	-0.0528	-0.0636	0.0119065	-0.0790044	-0.0838063		-0.0400723	0.100021	-0.0230073	0.140958	0.192087	0.111107								0.016082	-0.02768	-0.01692	0.008477	0.003018		-0.63859	-0.36989	-0.50146	-0.08541	-0.20785	-0.02446	-0.20731	-0.23423
-0.0273	-0.0843	-0.0313	0.0143263	-0.0799031	-0.0892909		0.028869	0.0319462	0.0595362	0.213801	0.21139	0.136717								0.003872	-0.00846	-0.02265	-0.0408	-0.01559		-0.62873	-0.31454	-0.39686	-0.08321	-0.09125	-0.03123	-0.21584	-0.21502
-0.0012	-0.0917	-0.0514	0.00915981	-0.0796264	-0.0865216		-0.0428427	0.058796	-0.069603	0.165419	0.21589	0.105868								0.006592	0.007446	0.006985	0.003483	-0.04325		-0.63039	-0.33561	-0.46672	-0.09693	-0.13938	-0.01776	-0.20914	-0.24248
0.0279	-0.0541	-0.0984	0.0128934	-0.0832949	-0.0830679		-0.06753	0.0913513	0.0256704	0.248566	0.156106	0.110471								-0.1428	0.008511	0.017607	0.003176	0.01454		-0.64636	-0.37661	-0.476	-0.09433	-0.13938	-0.02513	-0.20987	-0.23674
0.0245	-0.0429	-0.0731	0.00966755	-0.0793872	-0.0828476		0.141358	0.0152087	0.0161655	0.283821	0.204594	0.0949879								0.006211	-0.00463	0.17619	0.002812	-0.00621		-0.65264	-0.36317	-0.40001	-0.10581	-0.12598	-0.0336	-0.21336	-0.23181
-0.0032	-0.1013	-0.0553	0.0162834	-0.0808021	-0.0868072		0.0575674	0.0693265	0.130462	0.268328	0.191683	0.127448								0.001751	-0.2048	-0.02577	-0.00118	-0.03232		-0.6886	-0.38266	-0.56639	-0.0991	-0.25921	-0.04726	-0.21619	-0.21894
0.0588	-0.0328	-0.1159	0.0133018	-0.0815771	-0.0847481		0.0618224	0.0361199	0.121464	0.134079	0.217968	0.0975712								0.013583	-0.00692	-0.01902	0.003226	-0.05817		-0.67821	-0.36765	-0.52574	-0.09704	-0.16915	-0.0082	-0.22356	-0.23926
-0.0168	-0.0616	-0.1121	0.0153809	-0.0851222	-0.0820151		0.10147	0.0379098	-0.040666	0.250075	0.240866	0.114199								0.006312	-0.03382	-0.02847	-0.00409	0.050241		-0.67595	-0.36877	-0.48567	-0.09858	-0.18081	-0.02671	-0.221	-0.25847
0.0349	-0.1297	-0.1138	0.0108443	-0.0824883	-0.0820449		0.071707	0.030285	0.0361201	0.34349	0.156159	0.132429								0.01553	-0.2472	0.12055	-0.00505	0.00859		-0.67001	-0.35107	-0.45824	-0.08508	-0.23192	-0.02777	-0.22302	-0.26923
0.0285	-0.0917	-0.0344	0.0114709	-0.0848602	-0.0855198		0.030034	0.0666404	0.156713	0.311565	0.283846	0.110682								-0.01013	-0.01829	-0.06515	-0.00784	0.003719		-0.68083	-0.34726	-0.46021	-0.08853	-0.26169	-0.03981	-0.22309	-0.25495
-0.0024	-0.0698	-0.047	0.0081467	-0.0839122	-0.0869055		0.0266851	0.0526044	0.156136	0.127581	0.166974	0.0968458								-0.00338	-0.03647	-0.06404	-0.00046	-0.00531		-0.70387	-0.35174	-0.4608	-0.09022	-0.22869	-0.04993	-0.22485	-0.22357
0.0383	-0.1099	-0.044	0.0151027	-0.0831958	-0.0842529		0.0229548	0.117167	0.0263192	-0.0656719	0.161486	0.112038								-0.01963	-0.03158	-0.03722	-0.0484	0.009451		-0.69235	-0.36115	-0.46436	-0.09169	-0.23688	-0.04184	-0.23221	-0.2646
0.0594	-0.1007	-0.0526	0.012689	-0.0773515	-0.0877554		0.0142194	0.158113	0.138425	0.235252	0.314708	0.10628								-0.1479	-0.02197	-0.03874	-0.00327	-0.00812		-0.6804	-0.36877	-0.47107	-0.09792	-0.15551	-0.05429	-0.24127	-0.27416
-0.025	-0.0622	-0.0317	0.0116184	-0.0829038	-0.0909252		0.0113537	0.0974527	0.0982515	0.114342	0.169016	0.106747								0.008578	-0.2464	0.10171	-0.00179	-0.01043		-0.68651	-0.37773	-0.48804	-0.09216	-0.11135	-0.0529	-0.24785	-0.20687
-0.0285	-0.1092	-0.1196	0.0125733	-0.0802235	-0.0852779		0.037612	0.061786	0.141389	0.260558	0.166115	0.101345								0.015308	-0.02305	-0.03035	0.000131	-0.03369		-0.70064	-0.37101	-0.45705	-0.08607	-0.13169	-0.05328	-0.24482	-0.22709
0.0161	-0.0783	-0.0465	0.0104454	-0.0808039	-0.0837359		0.0943289	0.0396206	0.0368133	0.0704837	0.0928001	0.121597								0.001117	-0.03678	-0.00336	-0.0417	-0.06082		-0.68581	-0.40866	-0.45705	-0.07429	-0.13615	-0.0462	-0.23584	-0.27466
-0.0148	-0.033	-0.041	0.00830722	-0.077807	-0.0835992		0.114635	0.0437647	0.177993	0.277186	0.189286	0.106033								0.003117	-0.02173	-0.01263	-0.00013	-0.03157		-0.69881	-0.4026	-0.47166	-0.09363	-0.11184	-0.04952	-0.24265	-0.29638
0.0187	-0.1285	-0.0734	0.0125816	-0.082049	-0.088008		0.132518	0.0551428	0.0730051	0.240579	0.221848	0.133144								0.009947	-0.03958	0.045006	-0.0484	-0.01604		-0.71653	-0.3905	-0.45666	-0.09121	-0.17634	-0.04688	-0.2475	-0.28592
0.046	-0.0928	-0.1115	0.0169914	-0.0810335	-0.0843831		0.0639684	0.200368	0.0656461	0.321262	0.0739638	0.103562								0.014116	-0.04447	-0.05442	0.001904	0.002092		-0.69384	-0.40104	-0.42607	-0.09983	-0.17436	-0.02709	-0.24512	-0.30986
-0.0265	-0.0724	-0.0745	0.0103042	-0.0846749	-0.0840745		0.209544	0.0996751	0.0685316	0.126727	0.277723	0.117089								-0.00678	-0.02341	-0.01422	-0.00938	-0.00668		-0.73809	-0.33045	-0.50442	-0.10101	-0.2282	-0.05825	-0.25245	-0.2988
-0.0025	-0.0462	-0.1217	0.0130152	-0.0855551	-0.0800185		0.142121	0.0237879	0.0600603	0.317115	0.203831	0.113253								0.014306	-0.01604	-0.01116	0.000633	0.026439		-0.7174	-0.32507	-0.50699	-0.10809	-0.21728	-0.05151	-0.25594	-0.29236
0.0437	-0.0765	-0.0501	0.0153892	-0.0818136	-0.0847191		0.0670826	0.0324764	0.0542324	0.267477	0.182901	0.127581								0.038775	-0.01258	0.015833	-0.00738	0.01454		-0.71505	-0.38378	-0.5287	-0.08391	-0.24581	-0.04481	-0.25963	-0.26169
0.0535	-0.0539	-0.1198	0.0120394	-0.0806411	-0.0872847		0.0248356	0.0280068	0.0182139	0.192011	0.248856	0.0963158								0.017875	0.005975	0.027167	-0.01161	-0.01493		-0.7126	-0.42053	-0.55613	-0.09055	-0.06917	-0.05102	-0.24929	-0.26822
-0.0266	-0.0427	-0.12	0.0121907	-0.0815875	-0.082556		0.115079	0.0485585	0.129504	0.0491781	0.284427	0.136981								0.027155	0.004965	0.033028	-0.01709	0.006334		-0.72875	-0.42546	-0.5658	-0.09436	-0.05106	-0.05554	-0.25445	-0.2464
-0.0277	-0.1269	-0.1186	0.0124134	-0.0839372	-0.0875666		0.00653476	0.0824817	0.0681385	0.302217	0.0998711	0.103901								0.013384	-0.01316	0.001569	-0.00112	0.016959		-0.72875	-0.40328	-0.56639	-0.08787	-0.05602	-0.04383	-0.25856	-0.22387
-0.0238	-0.0965	-0.0325	0.0155908	-0.0856793	-0.083481		0.150064	0.0527852	0.155152	0.270436	0.226657	0.105254								0.013914	-0.02905	0.048991	0.008206	0.035087		-0.72875	-0.40328	-0.56639	-0.08787	-0.05602	-0.04383	-0.25409	-0.21321
0.0262	-0.0842	-0.0954	0.0127014	-0.0792255	-0.0824248		0.218683	0.0955294	0.0673544	0.140886	0.196198	0.097892								0.008834	-0.02845	0.038836	-0.0411	0.047783		-0.73721	-0.37056	-0.54705	-0.0908	-0.05602	-0.04707	-0.25507	-0.23352
0.0235	-0.0485	-0.0812	0.0155183	-0.0795329	-0.0900488		0.0877625	0.177257	0.140745	0.201058	0.275442	0.0987808								0.025443	-0.2511	0.003689	0.002912	0.052459		-0.72229	-0.35779	-0.54626	-0.09616	-0.0714	-0.05802	-0.2591	-0.28421
0.0418	-0.0522	-0.0431	0.00867814	-0.077914	-0.0791328		0.110269	0.0857476	-0.0208348	0.393918	0.15625	0.0968789								-0.00077	-0.01584	0.007963	-0.00034	0.021697		-0.74987	-0.44294	-0.46574	-0.09495	-0.17634	-0.05083	-0.25812	-0.25706
0.0074	-0.0789	-0.0705	0.0118128	-0.0804476	-0.0885768		0.0355072	0.116574	0.0873615	0.197259	0.159476	0.0940168								0.001693	-0.02898	0.025629	0.003328	0.013181		-0.7394	-0.35936	-0.4985	-0.10611	-0.13814	-0.06916	-0.26219	-0.26601
0.0371	-0.0888	-0.0673	0.0169983	-0.0796041	-0.0803454		0.0213035	0.0750119	0.137167	0.226037	0.169053	0.103823								0.023042	-0.02815	-0.02854	0.004201	0.031827		-0.75414	-0.47185	-0.47245	-0.11752	-0.12102	-0.0789	-0.26447	-0.23996
0.0572	-0.0546	-0.1019	0.00750559	-0.0801111	-0.0835636		0.17851	0.0873729	-0.0173301	0.218729	0.266787	0.0977851								-0.00532	-0.00554	0.044233	0.000564	0.039607		-0.76567	-0.43644	-0.44501	-0.10791	-0.09795	-0.06272	-0.27019	-0.28914
-0.0173	-0.0611	-0.0989	0.0122239	-0.0759508	-0.0861003		0.0837711	0.128718	0.0783206	0.183793	0.26309	0.112337								-0.00143	-0.02179	0.036544	0.011278	0.037299		-0.76235	-0.41314	-0.44501	-0.1057	-0.12623	-0.05712	-0.27009	-0.29347
0.057	-0.094	-0.106	0.00977925	-0.0770906	-0.0844926		-0.00783527	0.0973641	0.110741	0.22595	0.210922	0.107913								-0.00485	-0.01459	-0.02978	0.002771	0.04791		-0.75947	-0.45369	-0.46692	-0.12244	-0.253	-0.06611	-0.2659	-0.23604
0.0266	-0.0557	-0.0335	0.0110809	-0.080567	-0.0834903		0.0853091	0.128774	0.0793286	0.3803	0.126688	0.0893969								-0.00239	-0.2841	0.021165	0.002004	0.028804		-0.75423	-0.44496	-0.44205	-0.12214	-0.24258	-0.0599	-0.2752	-0.28281
-0.02	-0.0671	-0.0878	0.017748	-0.0820182	-0.0820841		0.210998	0.0349849	0.12524	0.436314	0.270433	0.127519								0.003191	-0.04048	-0.00801	-0.00649	-0.02757		-0.75074	-0.39543	-0.49416	-0.12978	-0.20413	-0.05888	-0.27713	-0.27164
0.0233	-0.0606	-0.0884	0.0119373	-0.0836846	-0.0878764		0.0776262	0.101101	0.0281689	0.288308	0.134386	0.125417								0.01772	-0.03008	0.066004	0.009727	0.002201		-0.76104	-0.3867	-0.49416	-0.12365	-0.20115	-0.06167	-0.27492	-0.30171
0.0426	-0.0915	-0.0459	0.0109406	-0.0832238	-0.0880168		0.115734	0.0477123	0.0688192	0.306278	0.232762	0.127994								-0.00042	-0.01589	0.060779	0.004543	-0.01252		-0.75449	-0.36496	-0.50995	-0.13609	-0.18304	-0.04402	-0.27969	-0.27456
-0.0245	-0.0851	-0.0958	0.00938307	-0.0784174	-0.0829293		0.0882739	0.0968102	0.0467475	0.367038	0.2008	0.0992922								0.016193	-0.0079	0.037595	0.004186	-0.06372		-0.77055	-0.39655	-0.50758	-0.13275	-0.22869	-0.05091	-0.28362	-0.22146
0.0085	-0.0961	-0.0709	0.00903938	-0.0815625	-0.0822281		0.119088	0.115152	0.108449	0.457119	0.19216	0.107369								0.001379	-0.01652	0.035187	0.000845	-0.0593		-0.76052	-0.36989	-0.49416	-0.11866	-0.22472	-0.06325	-0.2856	-0.21502
0.054	-0.0872	-0.1285	0.014809	-0.0833283	-0.0856621		0.035315	0.0351763	0.23685	0.139982	0.229294	0.113556								0.014509	-0.02441	0.034365	0.006193	-0.03445		-0.74943	-0.44204	-0.5283	-0.11792	-0.23812	-0.07537	-0.28395	-0.28995
-0.0249	-0.0973	-0.1258	0.0108214	-0.0808272	-0.0833048		0.113557	0.182684	0.0205121	0.372311	0.20459	0.0865866								0.019209	-0.02046	0.048158	-0.00097	0.01454		-0.77195	-0.44272	-0.55672	-0.12908	-0.15724	-0.07537	-0.28241	-0.32987
0.0226	-0.0528	-0.0879	0.0106596	-0.0760282	-0.090731		0.18723	0.213414	0.0939715	0.258452	0.172783	0.111965								0.007668	-0.05275	-0.00531	0.000949	-0.01527		-0.77134	-0.34502	-0.52277	-0.12097	-0.17188	-0.06216	-0.28983	-0.23715
-0.0055	-0.0848	-0.0354	0.0155524	-0.0836001	-0.0853607		0.0871406	0.14067	0.0834955	0.202572	0.281599	0.111974								-0.00803	-0.04595	0.003198	-0.00627	-0.01007		-0.76916	-0.35286	-0.49949	-0.12236	-0.27608	-0.07036	-0.28548	-0.31519
																				-0.00642	-0.04341	-0.00152	0.000465	0.001588		-0.76985	-0.34502	-0.49889	-0.11748	-0.13665	-0.06848	-0.29149	-0.28663
																				0.009067	-0.06205	-0.01817	-0.00685	-0.02943		-0.78425	-0.38938	-0.45942	-0.10864	-0.14558	-0.08078	-0.30289	-0.29347
																				0.012677	-0.03164	-0.02093	0.008631	0.022323		-0.82161	-0.39095	-0.58514	-0.12438	-0.26417	-0.07781	-0.30494	-0.25957
																				0.016437	-0.01563	-0.00749	-0.0556	-0.02514		-0.81166	-0.38647	-0.58218	-0.1213	-0.25424	-0.07751	-0.30914	-0.33691
																				0.001096	-0.04768	0.1901	-0.00559	-0.07283		-0.79132	-0.38535	-0.56462	-0.13462	-0.22447	-0.08195	-0.31723	-0.34697
																				0.001006	-0.02686	0.026963	-0.00792	-0.04824		-0.76654	-0.38423	-0.54646	-0.13088	-0.22497	-0.07665	-0.31613	-0.27567
																				0.010656	-0.03977	0.004836	-0.01318	-0.0059		-0.79211	-0.37392	-0.53718	-0.12941	-0.22373	-0.09279	-0.31428	-0.32243
																				-0.162	-0.02312	0.007359	-0.02819	-0.03707		-0.77963	-0.3495	-0.53896	-0.13128	-0.253	-0.07702	-0.31409	-0.35411
																				0.010425	-0.2774	0.003191	-0.0775	-0.05904		-0.78295	-0.41	-0.5506	-0.13649	-0.20562	-0.0841	-0.32038	-0.39766
																				-0.00268	-0.03034	0.002368	-0.02162	-0.03626		-0.79089	-0.43263	-0.5512	-0.14728	-0.25077	-0.08323	-0.30862	-0.36518
																				-0.00225	-0.01059	0.002074	-0.00693	-0.0002		-0.77919	-0.42994	-0.54448	-0.15168	-0.19123	-0.09369	-0.31976	-0.33873
																				0.008954	-0.01245	-0.00544	-0.0551	-0.05329		-0.81367	-0.42994	-0.60705	-0.14937	-0.20388	-0.10441	-0.31451	-0.32444
																				0.012144	-0.00984	-0.00151	-0.00334	-0.07396		-0.79735	-0.37101	-0.5585	-0.15499	-0.20066	-0.0935	-0.32251	-0.32525
																				0.012733	-0.01869	0.020737	0.001556	-0.05531		-0.81707	-0.3849	-0.56047	-0.14501	-0.1952	-0.0999	-0.31982	-0.30845
																				-0.02311	-0.01246	-0.01266	0.006709	-0.03719		-0.81288	-0.38557	-0.58159	-0.14941	-0.24234	-0.09298	-0.31803	-0.33128
																				0.018433	-0.01582	-0.01665	0.003612	-0.03406		-0.83688	-0.33493	-0.54034	-0.16126	-0.2277	-0.10916	-0.31913	-0.31097
																				0.014292	-0.02575	0.046089	0.018745	0.037612		-0.80965	-0.33	-0.5433	-0.14427	-0.1823	-0.09486	-0.32035	-0.32384
																				0.023362	-0.03466	0.040689	0.016299	0.045652		-0.80433	-0.34726	-0.54863	-0.14908	-0.24457	-0.10498	-0.31704	-0.30141
																				-0.02424	-0.04351	0.019793	0.007742	0.067401		-0.81044	-0.38042	-0.54804	-0.14398	-0.22944	-0.10735	-0.31911	-0.36095
																				-0.00424	-0.03895	-0.00093	0.009565	0.0655		-0.81995	-0.3672	-0.52751	-0.1369	-0.2597	-0.09241	-0.32116	-0.39223
																				0.002491	-0.02471	0.061464	0.022208	0.028122		-0.81471	-0.42367	-0.53896	-0.13213	-0.25797	-0.10155	-0.32205	-0.33229
																				-0.00947	-0.01133	0.083707	-0.0339	0.029436		-0.81236	-0.40597	-0.56205	-0.13737	-0.22745	-0.10118	-0.3276	-0.3513
																				-0.00102	-0.03146	0.076374	0.003064	0.007987		-0.80328	-0.44047	-0.58573	-0.13631	-0.22646	-0.09584	-0.32596	-0.32203
																				0.002065	-0.01847	0.078547	0.009607	0.06731		-0.8237	-0.41157	-0.55356	-0.14104	-0.1952	-0.09365	-0.31999	-0.35804
																				-0.1979	-0.03466	0.069443	0.024881	0.006475		-0.81707	-0.41134	-0.54133	-0.13895	-0.21157	-0.08963	-0.32903	-0.38579
																				0.014839	-0.02872	0.082354	0.008334	0.01066		-0.81585	-0.3793	-0.55416	-0.14214	-0.24407	-0.10551	-0.31401	-0.34164
																				0.018289	-0.02062	0.091044	0.010947	-0.01728		-0.80476	-0.40888	-0.51054	-0.13433	-0.29915	-0.10039	-0.32218	-0.37121
																				0.012638	-0.02494	0.095676	0.016741	-0.01778		-0.82379	-0.40709	-0.55416	-0.13066	-0.25524	-0.10656	-0.3172	-0.32233
																				0.033458	-0.03047	0.081119	0.014343	0.018456		-0.82397	-0.3867	-0.53955	-0.13884	-0.17461	-0.10765	-0.32567	-0.34657
																				0.013968	-0.02877	0.004584	-0.00459	0.013303		-0.83461	-0.37437	-0.59915	-0.14038	-0.30039	-0.11634	-0.33148	-0.36407
																				0.007897	-0.01883	-0.01244	-0.00068	0.029623		-0.8265	-0.37773	-0.55179	-0.14893	-0.17039	-0.10758	-0.33046	-0.37725
																				0.024137	-0.00063	-0.02312	-0.00487	-0.02468		-0.83138	-0.42703	-0.55001	-0.1417	-0.21728	-0.11536	-0.32962	-0.33812
																				0.005997	-0.02495	0.16228	-0.00697	-0.02492		-0.82292	-0.37056	-0.56698	-0.14387	-0.2272	-0.13768	-0.32992	-0.32706
																				-0.00704	-0.04405	-0.03463	-0.01006	-0.03214		-0.84509	-0.39655	-0.56383	-0.13282	-0.21008	-0.12756	-0.33455	-0.37202
																				-0.01494	-0.04758	-0.07753	0.002432	0.02437		-0.82676	-0.40597	-0.56027	-0.14706	-0.22993	-0.11615	-0.33702	-0.37091
																				0.012656	-0.2927	-0.04564	-0.0479	-0.02463		-0.84631	-0.40597	-0.5506	-0.15998	-0.22944	-0.13335	-0.34707	-0.40943
																				0.009645	-0.00145	-0.01544	0.001408	0.007496		-0.84901	-0.4286	-0.53245	-0.14545	-0.15426	-0.11277	-0.34417	-0.3873
																				0.008885	-0.02763	-0.02013	0.002741	-0.03827		-0.82458	-0.4277	-0.53126	-0.14688	-0.19991	-0.12154	-0.33714	-0.3349
																				0.012545	-0.00236	-0.01902	-0.0552	-0.03851		-0.84107	-0.4277	-0.56284	-0.14479	-0.24854	-0.12281	-0.33792	-0.31197
																				0.006934	-0.03338	-0.02565	0.012938	-0.03596		-0.84334	-0.42882	-0.53481	-0.14534	-0.18453	-0.11883	-0.34438	-0.34778
																				0.028384	-0.00424	0.009095	-0.00511	-0.03433		-0.85006	-0.43151	-0.56935	-0.15965	-0.18453	-0.12372	-0.33473	-0.36518
																				0.023514	-0.03113	0.006864	0.001084	-0.04827		-0.86245	-0.44025	-0.52495	-0.15209	-0.20388	-0.13297	-0.34796	-0.31589
																				0.028263	-0.04136	-0.08164	-0.00682	0.097897		-0.85486	-0.54131	-0.7304	-0.17671	-0.27012	-0.12541	-0.34716	-0.3337
																				0.008923	-0.05405	-0.04743	-0.00538	0.030144		-0.8532	-0.51039	-0.63922	-0.15201	-0.23192	-0.12353	-0.34317	-0.38589
																				-0.00615	-0.03162	-0.01497	-0.00835	0.039736		-0.85242	-0.50254	-0.64415	-0.17869	-0.13467	-0.11804	-0.3369	-0.36829
																				-0.01878	-0.05238	0.003046	0.003656	0.033037		-0.86053	-0.48708	-0.66725	-0.1577	-0.15426	-0.12669	-0.34035	-0.4041
																				-0.00258	-0.04661	0.24081	-0.01155	0.003044		-0.8429	-0.50591	-0.63685	-0.15679	-0.16865	-0.1382	-0.35287	-0.36618
																				0.007842	-0.2982	0.006508	-0.00794	0.033071		-0.85757	-0.48641	-0.64909	-0.16475	-0.24631	-0.13572	-0.33753	-0.37664
																				-0.00224	-0.03727	0.025405	-0.00641	0.049129		-0.82815	-0.47924	-0.67692	-0.17077	-0.189	-0.13486	-0.34879	-0.41224
																				0.018951	-0.02687	-0.04391	-0.00976	0.035181		-0.85312	-0.52697	-0.68836	-0.16611	-0.188	-0.1329	-0.34155	-0.36025
																				-0.00107	-0.02202	0.006506	-0.00501	0.048394		-0.8539	-0.52854	-0.68303	-0.16082	-0.20736	-0.13888	-0.34852	-0.40269
																				-0.00594	-0.03328	0.030686	-0.00388	0.058762		-0.86123	-0.49739	-0.69567	-0.16849	-0.09522	-0.13734	-0.35341	-0.36266
																				0.011146	0.000446	-0.00537	0.000128	0.055419		-0.85172	-0.49739	-0.67869	-0.16361	-0.15699	-0.13948	-0.34609	-0.32595
																				-0.00097	-0.02886	0.016539	0.002392	0.080793		-0.84622	-0.5263	-0.67632	-0.15543	-0.19123	-0.12951	-0.34709	-0.38268
																				0.003889	-0.2959	-0.00267	-0.01694	0.054167		-0.86036	-0.54512	-0.64593	-0.15616	-0.13789	-0.15288	-0.3481	-0.33521
																				0.007959	-0.00507	0.017711	-0.01705	0.060655		-0.85067	-0.54691	-0.66231	-0.16306	-0.17312	-0.14498	-0.34752	-0.34456
																				0.002879	-0.00338	0.016361	-0.00252	-0.00581		-0.86464	-0.4947	-0.67553	-0.18291	-0.26119	-0.12756	-0.35687	-0.4041
																				0.006588	-0.03228	0.038428	0.014404	-0.02777		-0.86577	-0.49022	-0.69448	-0.17653	-0.26119	-0.13072	-0.35417	-0.41969
																				0.002228	-0.2684	0.071413	-0.00155	-0.03603		-0.8635	-0.47857	-0.69448	-0.17117	-0.25623	-0.13681	-0.36134	-0.36125
																				-0.23609	-0.01524	0.077634	-0.0694	-0.02618		-0.86839	-0.47857	-0.6927	-0.17734	-0.21877	-0.14325	-0.36254	-0.37694
																				0.010847	-0.00617	0.084206	-0.01405	-0.03444		-0.8642	-0.477	-0.68244	-0.17976	-0.20512	-0.14686	-0.37017	-0.3691
																				0.018457	-0.00878	0.112269	0.000937	-0.03933		-0.88436	-0.49582	-0.6483	-0.17935	-0.19173	-0.14035	-0.36645	-0.41979
																				0.024817	-0.31	0.062312	-0.00137	-0.02123		-0.88349	-0.50747	-0.66547	-0.18214	-0.17734	-0.1393	-0.36802	-0.39052
																				0.001946	-0.308	0.100755	-0.01449	-0.01368		-0.86551	-0.49246	-0.65146	-0.17033	-0.19446	-0.13749	-0.36211	-0.41003
																				-0.00943	-0.02908	0.082677	0.002426	-0.07916		-0.87764	-0.52473	-0.67396	-0.18901	-0.286	-0.15122	-0.37241	-0.3691
																				0.002176	-0.05415	0.030264	-0.00667	-0.03485		-0.87319	-0.49313	-0.66961	-0.19234	-0.15377	-0.14253	-0.36852	-0.39153
																				0.012185	-0.03818	0.040887	-0.00595	-0.06251		-0.88017	-0.51352	-0.65935	-0.17003	-0.20934	-0.13455	-0.37005	-0.41265
																				-0.00273	-0.02944	0.048344	-0.00918	-0.02343		-0.87703	-0.49851	-0.67632	-0.18559	-0.23489	-0.14009	-0.3824	-0.41154
																				0.017315	-0.03233	0.045581	0.001079	-0.01875		-0.87476	-0.50187	-0.68303	-0.18398	-0.20016	-0.12409	-0.37175	-0.44714
																				0.006714	-0.02456	0.046343	-0.00465	-0.00295		-0.8752	-0.50075	-0.64415	-0.18512	-0.24928	-0.14411	-0.37687	-0.44151
																				0.008864	-0.01078	-0.01892	-0.0837	0.007413		-0.882	-0.51464	-0.66428	-0.17466	-0.27508	-0.13614	-0.3753	-0.3862
																				0.012884	-0.03314	0.19098	-0.01898	-0.00446		-0.88017	-0.55565	-0.64415	-0.17976	-0.27062	-0.14332	-0.37327	-0.38801
																				0.011183	-0.01163	-0.07533	-0.01234	-0.01376		-0.87266	-0.59061	-0.64415	-0.18357	-0.25722	-0.15307	-0.37318	-0.40802
																				0.013853	-0.03663	-0.04273	-0.00119	0.018857		-0.88331	-0.55968	-0.63804	-0.18115	-0.2602	-0.14961	-0.37825	-0.36799
																				0.013813	-0.04824	-0.02538	-0.00403	0.019136		-0.87328	-0.55968	-0.62639	-0.18214	-0.24655	-0.12955	-0.38168	-0.37694
																				-0.2275	-0.05485	-0.04918	-0.00568	0.025882		-0.88357	-0.56237	-0.63567	-0.17792	-0.20835	-0.13798	-0.38015	-0.33631
																				0.025972	-0.3104	-0.12176	-0.02164	0.0655		-0.87816	-0.6045	-0.63863	-0.1809	-0.19049	-0.14332	-0.37803	-0.43115
																				-0.2428	-0.04355	-0.05549	-0.01207	0.02049		-0.88331	-0.6157	-0.62106	-0.19	-0.21753	-0.14678	-0.38132	-0.38901
																				-0.2275	-0.3104	-0.00015	-0.01899	0.009646		-0.85957	-0.61682	-0.65501	-0.18001	-0.19743	-0.16263	-0.3913	-0.38871
																				0.015611	-0.01438	-0.01101	-0.02005	0.009926		-0.89745	-0.57627	-0.63804	-0.18456	-0.20884	-0.14686	-0.3828	-0.42582
																				0.019211	-0.01424	0.008243	-0.01857	-0.00894		-0.89911	-0.5608	-0.63804	-0.1766	-0.18999	-0.14611	-0.38131	-0.41114
																				0.037809	-0.3367	-0.02322	-0.01923	0.04196		-0.8944	-0.56193	-0.63863	-0.19484	-0.18999	-0.14641	-0.39679	-0.38901
																				0.026272	-0.03211	-0.01506	-0.01205	0.04196		-0.87973	-0.44652	-0.56994	-0.16368	-0.20984	-0.15762	-0.38642	-0.42763
																				0.010736	-0.02892	0.17707	0.003776	0.005092		-0.89876	-0.6157	-0.68955	-0.18559	-0.31751	-0.16037	-0.38739	-0.4397
																				0.029319	-0.02677	0.018336	-0.00423	0.019349		-0.90374	-0.43689	-0.63448	-0.18412	-0.24085	-0.14204	-0.38975	-0.44252
																				0.031879	-0.03103	0.007653	0.002952	0.055834		-0.89379	-0.48417	-0.59797	-0.19495	-0.24903	-0.13948	-0.38845	-0.41798
																				0.006819	-0.01611	-0.05187	-0.00783	0.058441		-0.90147	-0.57559	-0.66251	-0.19267	-0.23961	-0.14174	-0.38994	-0.40862
																				0.013958	-0.03842	0.001958	-0.00154	0.043459		-0.89571	-0.57851	-0.57863	-0.19058	-0.17957	-0.14735	-0.39033	-0.36839
																				0.019438	-0.02728	0.001664	0.002211	0.040115		-0.88488	-0.59733	-0.64475	-0.18633	-0.18453	-0.14174	-0.39195	-0.40229
																				0.008368	-0.00804	-0.01906	0.010395	0.025391		-0.8841	-0.54534	-0.59126	-0.17359	-0.11556	-0.14882	-0.39158	-0.34597
																				0.029037	0.008145	-0.00685	0.005308	0.029819		-0.84989	-0.52585	-0.60172	-0.19088	-0.0853	-0.14027	-0.38529	-0.45288
																				0.021567	-0.01125	0.013107	0.004751	0.08102		-0.86193	-0.5552	-0.54034	-0.2046	-0.14161	-0.14084	-0.40031	-0.44684
																				-0.00313	-0.02777	0.040285	0.009654	0.05179		-0.86097	-0.56125	-0.54034	-0.20431	-0.17684	-0.13346	-0.39679	-0.45891
																				0.010976	-0.03691	0.014455	0.011967	0.016161		-0.88593	-0.41583	-0.54152	-0.20119	-0.07438	-0.13237	-0.39134	-0.39806
																				0.018796	-0.03813	0.031592	0.014143	0.03601		-0.87092	-0.5124	-0.52692	-0.21095	-0.18354	-0.14972	-0.39226	-0.43689
																				0.003726	-0.02473	0.010345	0.007763	0.03601		-0.85486	-0.52899	-0.52889	-0.21502	-0.14856	-0.1513	-0.40085	-0.4743
																				0.020855	-0.04344	0.048963	-0.00078	0.003805		-0.85338	-0.53078	-0.52712	-0.21778	-0.12003	-0.15581	-0.39855	-0.44906
																				0.023115	-0.02807	0.041275	0.026316	0.022192		-0.89501	-0.43487	-0.55317	-0.21543	-0.19842	-0.17681	-0.401	-0.40943
																				-0.2544	-0.3104	0.045207	0.016263	0.011089		-0.89483	-0.42098	-0.54705	-0.21682	-0.20339	-0.16895	-0.39691	-0.46826
																				0.008154	-0.01523	0.3005	0.016296	0.006712		-0.87589	-0.46042	-0.54448	-0.225	-0.14112	-0.1507	-0.39452	-0.45509
																				0.001094	-0.01496	0.29064	0.014349	0.012423		-0.87616	-0.46042	-0.54448	-0.21994	-0.13888	-0.15228	-0.39968	-0.45006
																				-0.2518	-0.01603	0.34311	0.004552	0.047624		-0.86533	-0.4454	-0.49771	-0.23256	-0.14434	-0.16654	-0.39938	-0.4223
																				0.016263	-0.01209	0.092627	0.004085	0.046618		-0.88017	-0.44249	-0.5208	-0.21678	-0.09323	-0.1706	-0.39866	-0.42441
																				-0.2683	-0.01745	0.081943	0.002679	0.024642		-0.882	-0.48081	-0.57192	-0.2257	-0.15774	-0.17583	-0.40714	-0.50176
																				-0.01029	0.000918	0.3292	-0.00017	0.030354		-0.88244	-0.49246	-0.60172	-0.2348	-0.13764	-0.16865	-0.40725	-0.40299
																				0.027502	-0.03458	0.061459	0.000115	0.013043		-0.87092	-0.48417	-0.62165	-0.23594	-0.13541	-0.1925	-0.41112	-0.4219
																				0.010922	-0.03334	0.060988	-0.01256	0.031172		-0.88052	-0.46243	-0.58159	-0.237	-0.1493	-0.1846	-0.4145	-0.439
																				0.022072	-0.04345	0.081824	-0.00284	0.057835		-0.88558	-0.47588	-0.6181	-0.22607	-0.14806	-0.16782	-0.40629	-0.42974
																				-0.01153	-0.04359	0.047194	-0.01225	0.025003		-0.87598	-0.477	-0.61869	-0.22823	-0.13938	-0.17877	-0.4139	-0.44543
																				-0.01516	-0.00723	0.31353	-0.00674	0.025283		-0.8882	-0.49537	-0.59619	-0.23796	-0.12449	-0.17595	-0.40585	-0.49783
																				-0.01228	-0.01075	0.012975	-0.00711	0.041858		-0.88279	-0.49537	-0.60646	-0.23561	-0.1297	-0.16244	-0.41227	-0.44
																				0.007253	-0.01897	-0.00722	0.001714	0.003594		-0.87685	-0.47409	-0.59501	-0.23976	-0.19173	-0.15634	-0.4328	-0.48184
																				-0.00013	-0.01521	-0.01526	-0.00142	0.008271		-0.87293	-0.49963	-0.58218	-0.25135	-0.19173	-0.17188	-0.4207	-0.41939
																				-0.00084	-0.00877	0.054879	0.00797	-0.00697		-0.87232	-0.52294	-0.59185	-0.241	-0.16369	-0.19051	-0.4144	-0.48144
																				-0.00088	-0.01641	0.028878	-0.01363	-0.00229		-0.88419	-0.49313	-0.59422	-0.24416	-0.20711	-0.18084	-0.4216	-0.51825
																				0.003409	-0.01385	0.037035	-0.00397	0.04196		-0.89614	-0.49313	-0.57804	-0.23366	-0.19718	-0.17248	-0.42491	-0.52066
																				0.035469	-0.3508	0.059103	-0.01564	-0.00381		-0.90539	-0.48529	-0.58218	-0.22768	-0.21381	-0.18991	-0.43224	-0.50859
																				0.011918	-0.04604	0.083811	-0.00324	-0.00124		-0.89117	-0.48529	-0.59442	-0.23198	-0.18676	-0.16646	-0.43077	-0.48214
																				0.018388	-0.03479	0.083341	-0.00469	-0.00175		-0.91543	-0.55184	-0.6108	-0.24368	-0.10465	-0.15969	-0.42744	-0.439
																				0.009298	-0.02948	0.040436	-0.00014	0.032729		-0.90181	-0.51644	-0.61317	-0.25062	-0.05106	-0.15928	-0.4326	-0.52318
																				0.009047	-0.3237	0.010914	-0.00061	-0.03893		-0.88549	-0.57447	-0.62343	-0.23612	-0.02625	-0.16409	-0.43503	-0.44966
																				-0.00274	-0.01904	0.056928	-0.00052	-0.04457		-0.89815	-0.51016	-0.57784	-0.25374	-0.12177	-0.18419	-0.43435	-0.4925
																				-0.00486	-0.02125	0.049766	0.004028	0.036929		-0.88157	-0.4826	-0.56876	-0.24401	-0.18081	-0.16635	-0.43143	-0.51564
																				-0.01047	0.019867	0.032569	0.003021	0.016514		-0.8882	-0.51196	-0.57922	-0.23587	-0.31354	-0.17485	-0.43063	-0.42361
																				-0.2902	-0.01024	-0.01491	-0.00772	0.021191		-0.88497	-0.53414	-0.66409	-0.24269	-0.18304	-0.17768	-0.43623	-0.5271
																				0.007146	-0.02035	0.004689	-0.00862	0.022246		-0.88968	-0.44092	-0.58159	-0.24658	-0.14161	-0.18486	-0.42832	-0.475
																				-0.00157	-0.3465	0.035559	-0.00268	0.067535		-0.87773	-0.45145	-0.57192	-0.24783	-0.15749	-0.18302	-0.43888	-0.43608
																				0.013625	-0.02429	0.105168	0.003704	0.076351		-0.89099	-0.49582	-0.57922	-0.24577	-0.13764	-0.16883	-0.43363	-0.47108
																				-0.01081	-0.01756	0.074765	-0.01006	0.077405		-0.89588	-0.47745	-0.60961	-0.25359	-0.12772	-0.18362	-0.4418	-0.49321
																				0.002884	-0.01391	0.33325	-0.01782	-0.00639		-0.88733	-0.4947	-0.59383	-0.26155	-0.12276	-0.1773	-0.44455	-0.41476
																				-0.00487	-0.3312	0.064492	-0.00563	-0.02344		-0.89239	-0.4947	-0.59383	-0.26317	-0.13988	-0.17211	-0.4446	-0.43618
																				-0.02187	-0.03717	0.058915	-0.01547	-0.01436		-0.89187	-0.51084	-0.58415	-0.26049	-0.12946	-0.16635	-0.43459	-0.49753
																				-0.01356	-0.06883	0.048761	-0.01568	0.04791		-0.88672	-0.50075	-0.64534	-0.26324	-0.0389	-0.18362	-0.44133	-0.51533
																				0.003263	-0.00663	0.052164	-0.0919	-0.00734		-0.89134	-0.49582	-0.6029	-0.25154	-0.09373	-0.17602	-0.43226	-0.48677
																				-0.01301	-0.00872	0.018064	0.000326	-0.01974		-0.89003	-0.49582	-0.58692	-0.2617	-0.12896	-0.18174	-0.43924	-0.49924
																				0.006052	-0.33	0.055625	0.002599	-0.00368		-0.88977	-0.51576	-0.61317	-0.24864	-0.10862	-0.18509	-0.4424	-0.46283
																				0.001902	-0.00767	0.087553	-0.00755	0.019625		-0.88837	-0.52742	-0.6035	-0.25033	-0.10638	-0.19171	-0.44193	-0.51855
																				-0.00141	-0.02604	0.069828	0.008865	0.007746		-0.93664	-0.52069	-0.64179	-0.25917	-0.16419	-0.20695	-0.43861	-0.45821
																				-0.00671	-0.03058	0.005618	-0.00902	-0.01163		-0.92049	-0.53795	-0.64356	-0.24559	-0.12896	-0.19916	-0.44777	-0.4918
																				-0.01215	-0.04672	0.076987	-0.00968	0.002872		-0.90967	-0.53683	-0.63132	-0.24236	-0.19892	-0.21128	-0.45334	-0.5438
																				0.001701	-0.3732	0.037779	-0.0836	-0.00927		-0.9047	-0.52069	-0.63981	-0.24144	-0.21505	-0.20932	-0.45486	-0.54812
																				0.003752	-0.03995	0.023928	-0.00013	0.003948		-0.92808	-0.49694	-0.61869	-0.25455	-0.13615	-0.20921	-0.44991	-0.56069
																				0.003816	-0.04088	0.013244	0.007951	0.000346		-0.92835	-0.52809	-0.58218	-0.26548	-0.20463	-0.20341	-0.4528	-0.51674
																				-0.00195	-0.3575	0.062076	0.008134	0.019258		-0.94118	-0.47207	-0.61633	-0.27605	-0.19346	-0.22505	-0.45184	-0.49069
																				-0.00745	-0.03985	0.049281	-0.00618	0.002715		-0.94257	-0.48865	-0.61929	-0.28776	-0.27335	-0.21643	-0.45486	-0.46967
																				-0.00537	-0.03392	0.068178	-0.00118	0.017739		-0.93053	-0.55229	-0.65146	-0.25267	-0.23762	-0.22072	-0.46196	-0.46997
																				0.000389	-0.02718	0.092887	0.004964	-0.01483		-0.92442	-0.56641	-0.63863	-0.26324	-0.27111	-0.21711	-0.46335	-0.54601
																				0.005818	-0.0354	0.048045	-0.0773	-0.03137		-0.92547	-0.58187	-0.66409	-0.25715	-0.2855	-0.20737	-0.45652	-0.53706
																				-0.01004	-0.03267	0.048808	0.007915	-0.04014		-0.94091	-0.6101	-0.61258	-0.25939	-0.30957	-0.21165	-0.45593	-0.53565
																				-0.02371	-0.04044	0.34135	0.004763	0.008509		-0.94318	-0.60271	-0.60646	-0.26119	-0.25995	-0.21418	-0.45442	-0.5264
																				-0.00335	-0.03387	0.024449	0.012946	0.011891		-0.94091	-0.63722	-0.71777	-0.26299	-0.23266	-0.21395	-0.45709	-0.48033
																				-0.01046	-0.05699	0.017992	0.006919	0.12034		-0.94467	-0.63565	-0.7304	-0.25682	-0.21232	-0.20676	-0.45626	-0.49713
																				-0.3209	-0.3975	0.022181	0.007552	0.056167		-0.96291	-0.66007	-0.71047	-0.24453	-0.20612	-0.21779	-0.45632	-0.47792
																				0.000646	-0.06695	0.060895	0.011156	0.069638		-0.95444	-0.63498	-0.63626	-0.24871	-0.22869	-0.21444	-0.46518	-0.56773
																				0.000356	-0.05093	0.029435	0.022669	0.056466		-0.92957	-0.64775	-0.72547	-0.27278	-0.1307	-0.20657	-0.46077	-0.52489
																				0.004475	-0.05319	0.075801	0.016042	0.044077		-0.95226	-0.59957	-0.7158	-0.26632	-0.16146	-0.20804	-0.46545	-0.5613
																				-0.01574	-0.06267	0.093466	-0.0764	0.032709		-0.93786	-0.58008	-0.67869	-0.2642	-0.10961	-0.19995	-0.46416	-0.5278
																				-0.01558	-0.06023	0.035243	0.012538	0.057561		-0.92407	-0.53571	-0.61988	-0.26493	-0.21108	-0.21019	-0.46705	-0.46746
																				0.001874	-0.04771	0.035301	0.012421	0.13198		-0.8985	-0.57515	-0.62777	-0.26258	-0.16989	-0.20014	-0.46389	-0.55637
																				0.001414	-0.03387	0.043811	0.007544	0.04829		-0.91691	-0.53683	-0.62777	-0.2595	-0.11234	-0.20274	-0.4714	-0.58091

## Sheet: S1_Figure
Panel A and B				Panel C and D				Panel E and F				Panel G and H				Panel I and J				Panel K and L				Panel M and N				Panel O to R
group	single	exp		group	single	exp		group	single	exp		group	single	exp		group	single	exp		group	single	exp		group	single	exp		lethal
29.9	25	12.4		18.5	16.7	14.9		19	14	19		24.1	21.1	21.1		20.7	16	18.1		13	19	15		19	14	16
25	15	31.5		17.9	19.4	16.8		17	14	19		20.9	16.1	13.9		16.7	16.8	11.2		22	12	14		21	15	5.9
27.6	22	26.2		21.4	15.1	16.3		18	21	14		20	12.9	16.1		16.7	20.2	9.9		18	22	14		22	19	10
22.85	18.2	19.2		22.9	17.9	20.1		12	16	13		18.4	17.8	20		17.3	22.3	19.6		22	17	14		19	8.9	14
21.26	22	15.2		18.5	16	12.7		20	15	17		20.2	16.2	18		22.7	19	20.6		18	19	15		16	8.9	14
30.3	17.45	23.2		21.9	18.2	18.1		20	20	14		19.1	21	12.6		22.3	15.7	22.1		21	16	18		15	18	17
29	17.75	28		19	19	18.1		19	19	18		14.7	14	17.2		17.3	19	18.3		14	19	25		16	14	5.7
32.9	24.7	26.3		19.2	21	10.4		20	15	15		16	16.1	15.8		17.8	19	17.9		19	18	13		21	9.1	8.2
30.15	19.5	13		20.8	18.6	10.9		13	19	14		19.1	19	19.8		16.7	19	13.2		22	28	18		24	13	13
27.15	11.9	10.3		18.2	15.3	16.1		20	16	21		10.7	13.1	19.1		16.7	17.8	24.1		13	16	20		13	9.6	14
36.2	21.7	30.2		18.5	17.2	14.3		15	17	17		17.2	15.2	20.7		24.8	14.9	16.1		21	24	15		21	15	15
25	20.4	27.3		23.8	19	13.8		18	18	20		16.2	21.9	14.4		18.8	22.1	15.9		14	26	24		22	18	12
22.3	23.4	27.9		17.9	20.8	14.9		12	13	12		18.8	16	25.6		16.7	19	20.1		16	23	12		22	7.3	20
33	24.3	27.2		14.8	19.8	14		14	13	14		20.3	17	14.1		20.8	16.9	18		23	22	13		20	8.7	11
29	26.3	24.2		22.6	18.3	15.7		13	22	16		17.2	11.1	12.8		20.8	16.9	11.7		14	20	23		20	15	12
27.4	21.2	19.1		17	17.3	16.1		15	17	17		25	15.4	13.5		19.8	15.2	18		14	19	17		18	12	15
30.1	20.4	23		16.6	19.4	19		13	18	17		19.7	17.7	26.5		20	15.3	24.8		4.9	16	21		19	10	12
31.5	20.6	16.4		24.1	18.1	18.3		15	17	10		15.1	17	21.5		13.7	19.5	16.1		16	15	16		16	11	15
31.4	20.7	20.8		19.2	16.2	19.8		22	15	17		10.9	16.1	28.5		17.9	16	15.4		6.8	13	18		17	11	11
32	25.4	20.3		23.1	17.5	18.2		10	17	23		23.7	14.1	10		27.9	12.4	18.7		17	19	15		12	22	16
36	20.1	24.4		19.1	15.1	17.3		20	19	15		21.1	14.8	16.7		17.3	17.1	19.2		14	16	16		17	14	17
29.5	20.5	19.1		23.6	14.9	18.3		17	16	15		19	14.2	16		24.8	13.4	12.9		20	18	15		13	15	19
30.4	21.5	21.9		21	18.1	14.7		12	16	19		18	15.9	8.8		24.8	19.5	17		16	19	15		22	13	15
26.6	22.1	23.9		21.2	17.2	19.9		17	16	13		18.7	17.1	18.9		17.3	16	17.9		19	15	17		15	10	17
28.4	21.1	22.4		22.2	15	20.9		12	13	15		20.8	17.2	13		22.3	13.6	18		17	9.6	22		21	8.6	12
27.4	19.3	22.2		21.7	13.7	14.9		18	11	8.9		16	17.8	13.2		22.1	17.9	17.1		14	24	20		20	8.7	17
26.9	18.7	20.8		15.1	11.1	16.8		17	17	12		14.8	16.6	18.7		18.9	20.4	13.9		19	22	20		21	13	19
29.4	17.5	18.1		19.1	16.7	16.3		12	14	17		18.9	19.7	17.2		13	17.2	19.4		25	24	15		18	10	9.6
28.3	22.1	19.1		18.5	19.4	20.1		17	17	18		17.1	17.9	18.9		17.4	13.4	19.2		18	16	18		20	11	17
26.4	27.27	19.2		17.9	15.1	12.7		17	24	13		15.2	15.8	19.9		18.7	19.5	19.6		17	15	11		18	17	18
25.3	13	21.4		21.4	17.9	18.1		20	21	15		16.1	21.1	15.5		15.9	16	14.9		28	15	14		19	10	11
27.5	23.95	20.3		22.9	16	18.1		21	12	13		20.1	16.7	19		17.7	13.6			25	27	18		22	12	17
36.7	19.3	15.5		18.5	18.2	10.4		16	19	17		17.2	14.7	17.6		22	17.9			16	19	14		17	13	16
23.2	22.2	20		21.9	19	10.9		14	22	15		18	17.8	18.1		15.5	20.4			23	23	18		15	12	7.7
23.7	25.9	18.3		19	11	16.1		16	15	13		19.2	15	23		24	17.2			18	9.3	14		20	16	9.6
27.1	23	18.4		19.2	18.6	14.3		14	17	24		16.9	16.6	15		19	19.1			16	22	15		15	12	12
21.1	22.8	15.1		20.8	15.3	13.8		21	14	24		14.9	17.9	11.6		14.6	13.4			13	20	13		20	11	10
22.8	20	19		18.2	17.2	14.9		22	15	22		17	16.1	16.3		17.8	17.8			26	18	23		16	13	17
27.5	22.2	28.4		18.5	19	14		15	17	11		14	23.8	15		20.8	20.9			19	21	16		21	16	11
27.5	19.28	22.8		23.8	14.9	15.7		18	12	10		14	17.2	19.3		11.6	9.9			18	11	21		21	14	18
24.9	22.2	20.9		17.9	19.8	16.1		17	11	13		15.9	20.8	21		18.3				21	18	14		19	13	17
37	19	21.3		24.8	18.3	19		16	20	19		14.9	17.6	17.4		22				19	6.6	22		23	9.6	17
28.6	18.98	18		22.6	17.3	18.3		16	20	12		18.8	14.6	18.1		19.5				18	13	9.1		17	10	11
27	17.15	26.9		17	19.4	19.8		19	16			14.5	18.1	20.5		16.3				17	21	15		18	12	15
22.7	21.25	23		16.6	18.1	18.2		17	17			13.6	15.7	15		15.9				19	13	16		24	10	15
20.8	25.3	16.8		24.1	16.2	17.3		17	19			15.8	19.9	19.7						19	14	10		18	7.7	15
23.8	28	25.5		19.2	17.5	18.3		23	20			15.6	22.2	13.1						13	12	22		18	11	11
33.8	25.2	27.7		23.1	15.1	14.7		9.8	16			19.4	22	14.6						18	19			18	15	20
27.5	21	24.5		19.1	14.9	19.9		14	14			18.1	17.7	17.7						18	16			22	15	12
25.8	18.2	25.9		23.6	18.1	20.9		11	17			15.2	18.6	23						14	13			24	17
27.5	25.8	22.8		21	17.2			19	17			19.9	12.9	22.9						17	21			21	18
21.5	22.1	27.3		21.2	15			20				14.1	15.3	25						17	16				19
29.9	22	25.5		22.2	13.7			18				18.9	14.8	14.7						14	17				12
28.6	23.5	30.4		21.7	11.1			19				14.8	16	17						19					11
34.8	22.9	24.4		15.1				14				16.4	15.2	13.1						12					18
34.8	21.5	29.6		19.1								15.1	16	15						15
31	23.5	21.4										14.7	13.3	17.9						16
26.7	21.1	20.3										16.3	13.6	11.4						16
25.5	25	15.5										15.3	16	12.6						21
33.8	21.5	20										7.8	13.7	11.7						15
25.8	27.1	18.3										15.2	17.8	14.9						19
37.8	22	18.4										17.3	16.6	13.1						17
27.1	19	15.1										16.5	11.2	11.7
28.6	25.2	19										14	23.5	15.4
29.9	18.8	28.4										15	13.5	15
29.9	20	22.8										16.8	15	11.8
29.9	20.9	20.9										14.8	15	15.1
28.7	23.7	21.3										14.1	17.5	15.7
31.8	22.3	18										9.9	22.3	16.7
20.2	17.4	26.9										17.1	11.8	16
31.4	22.2	21.5										17.4	11.1	24.6
33.5	17.2	20.4										18.2	12	16
22	20.7	23.2										13.1	13.7	16.8
27.2	19.4	14.7										12.1	14.8	17.7
31.2	20.1	20.5										13.2	15.1	15.3
24	20.8	16.6										16.3	16.4	15.9
30.1	15.8	18.9										15.2	20.7	16.5
33.9	18.7	18.8										17	14.9	14.8
32.5	27.4	16.2										17.4	10.2	20.1
19.9	21.1	14.7										13.8	12.1	13.9
29.5	19.9											16.1	14.1	12
24.1	23.3											15.4	18.1	17.8
31.2	19.5											16.3	14.8	14.7
19.2	21.2												15	13.8
29	17.8												18.9	11.8
31.5	21.6												20	13.9
21.1	19.9												18.9	16
22.8	24.9												17.7	16.2
25.3	25.1												12.1	16.9
26	22.3												17	17.8
36.2	23.9												20.9	13.9
25.5	17.9												11.9	14.8
30.2	22.7												19.9	14.7
25.1	23.8													15.1
32.5	24.5													18.1
26	23.5													14.6
21.6	26													19.9
16.3	28.8													13.4
21.7	20.9													17.1
24.7	23.6													14.1
26	22.9													13.2
30.8	24.5													13.8
28.9	25.9													16.7
29.1	25.3													17.8
27	26.6													15.4
28.1	28.2													19.9
24.7	22.9													19.8
26	26.1
26.6	21.6
27.9	24
27.9	18
35.4
24.3
23
28.4
30.8
23
24.6
21.9
27.9
23
21.2
35
28.2
26
30.8
34.6
30.7
21.8

## Sheet: S2_Figure
Panel A and B				Panel C and D				Panel E and F
group	single	exp		group	single	exp		group	single	exp
13	16.1	12		18.9	19	22.3		13.9	14.1	19.1
20.4	16.1	14.3		19.6	17	18.9		15.1	19.9	22
16.9	18.7	17		22.7	18.8	12.2		16.4	18.2	18
18.1	12.5	15.9		17.4	16.7	20.2		18.3	12.1	18
18.6	13.5	17		13.3	17.5	17.8		18.3	21.9	18
16.9	16.7	18.9		19	20	15		21.5	18.2	18
16.2	19.2	15.2		15.8	15.9	16.2		14	14.2	18
13	16.1	20.9		15.8	16.2	19.8		14.1	7.9	18
18.7	13.9	18.8		18.9	15.2	16.2		18.7	20.4	18.8
20.9	12.1	15.3		22.4	20.1	18.1		18.7	13.5	18.8
17.7	16.4	18		13.7	15.6	18.9		14.1	18.1	18.6
16.8	22.6	13.3		18.1	16.1	15.1		14.9	10.9	15.6
16.3	16.3	23.7		18.1	18.3	13.6		18.1	18.9	15.6
19.1	20.1	15		18	16.9	24		18.8	13.9	14.1
23	20.1	19.9		16.6	15.3	20.4		18.8	15.2	15.2
18.8	11.9	17		14.8	20.1	17		14.4	21.9	20.2
13.3	13.4	17		15.2	16.3	19.3		21.9	17.3	17.5
16.4	15	18.4		22.3	15.7	18.9		18	14	20.7
23	17.2	18.4		16.6	15.4	18.9		18.5	18.6	16.1
12.1	13.5	14.5		13.1	11.2	22.1		13.8	17.8	17.5
20.9	22.4	16.3		13.5	15.5	20.3		13.8	18.2	18.8
16.9	15.5	16.3		18.8	14.8	13.1		16.3	17.8	16.5
16.9	16.7	18.4		22.7	17.1	22.5		15.3	11.9	14.9
16.8	13.9	20.5		22	11.7	19		13.5	22	18.1
19.8	16.1	18.5		19.3	21	20.5		14	17.9	11.2
18.7	16.5	13.3		19.8	17	19.6		17	15	16
19.8	13.6	16		15.8	17	19.6		13.9	17	17.1
18.6	17	13.2		15.6	19.8	22.6		14.1	7.1	13.9
19.9	16.8	18		18.1	15	14.9		10.8	13.2	11.6
14.8	16.8	14		16.8	16.2	16		17.3	15.2	21.8
18.7	13.6	14		20	13.1	16.7		12	17	14
20.5	19.3	16.9		21.2	11	16		10.8	18.8	14.8
16.7	13.3	12		19.2	20	18.3		14.8	17.8	8.6
16	20.4	17		18.1	18.4	18.3		18.7	18.9	14.5
20.5	17.1	17		19.1	17.6	17		18	21	18
20.6	13.9	16.2		18.8	17.9	20.1		18.1	18.1	18.7
16.3	19	16.2		16.6	17.9	21.1		14.5	14.1	18.1
16.3	13.2	14.5		24.9	15.1	15.7		14.5	14.1	22
16.9	20.1	17		16.7	13.1	25.5		21.1	17.8	13.9
15.9	13.2	17		22.8	15.9	19.2		18.4	11.9	17.2
20.2	16.8	18.1		15.8	16	19.5		13.4	18	18.1
11.1	14	18.7		13.1	18.3	19.8		18.2	18	14
13.3	14	17		19.3	17	19.5		12.5	18.2	14.1
20.8	18	18.4		13.2	15.7	19.6		17.6	13.9	13.3
10.9	13.5	14.5		12.5	16.2	16.6		21.5	9.1	14.6
20.8	16	14.6		19.1	20.5	20		17.3	13.8
14.8	17.1	16.8		15.3	22.6	18.2		14	18.1
14	13.3	18		18.2	16.7	13.7		14	16.8
16.6	16.2	13.7		19.1	18	16.1		17.4	17.1
18.3	12.3	18		16.4		24.9		10.9	13.6
15.7	23.3					20.1		10.7	15.6
16.7	16.3							22	19.1
17.7	16.3							16.8	22.4
15.9	20.1							16.4	16.2
18.7	17.1							15
13.2	16.8							18.6
16	16.8							15
15.8	16.8							16.4
20.2	14.2							18.1
	16.8							18.1
	11.6							21.5
	20.2

## Sheet: S3_Figure
Panel C			Panel E
SIFa	SIFaR		SIFa	SIFaR
17.3838	55.0734		46.0005	53.6873
23.5442	58.6999		45.5814	48.9341
15.4573	46.0774		53.6191	59.9713

[truncated: 5 more sheets: S4_Figure, S5_Figure, S6_Figure, S7_Figure, S8_Figure]
